# Supplementary material for: Evolution of Plant HECT Ubiquitin Ligases
Source: PLoS One. 2013 Jul 15;8(7):e68536. doi: 10.1371/journal.pone.0068536 (PMC3712016; doi:10.1371/journal.pone.0068536)
Supplement: File S1 — Txt file, plant HECT alignment. (TXT) [file pone.0068536.s001.txt]

>T5_1_TSA_Cajanus_EZ654616.1 .
--VSRN-RVLDSAAKVMEMYS-----------------SQKAV----LE-VEY-----FG
EVGTGLGPT-LEFYTILSHDLQKV------------------------------GLQMWR
SNSSEKYQMEVDGDEKKMKSSEGSGPN----------------LAGDGELVHAPLGLFPR
PWPTNSDASEGSH-------FSKVVEYFRLLG-RVMAKALQDGRLLDLPLSVAFYK-LVL
SQD--------LDLHDIL--FIDAELGKTLQELNALVCRKHYIESTGGSY----------
----TDTSVNLHFRGAPIEELCLDFTLP-----------------------GYPEYTLKP
AD-----------------------------------------EIVDINNLEE-YISLVV
DATVK----TGIMRQIEAFRAGFN--------------------QVFDIS--SLQIFTPQ
ELD-----NLLCGRREL----------WEAETLADHIKFDHG-YTAKSP-----------
-AIVNLLEIMG----EFTPEQ-QRAFC-------QFVTGAPRLPP-GGLAVLNPKLTIVR
KLSSTAVNTSSNGNG---------------------------------------------
PSESADDDLPSVMTC---ANYLKLPPYS----------TKEIMHKKLLYAINE
>n1_1_Glycine_max_XM_003522623.1 .
VRVSRN-RVLDSAAKVMEMYS-----------------SQKAV----LE-VEY-----FG
EVGTGLGPT-LEFYTILSHDLQKV------------------------------GLQMWR
SYSSDKHQMEIDGDEKKKK-SEGSGPN----------------LAGDGELVQAPLGLFPR
PWPTNSDASESSQ-------FSKVIEYFRLLG-RVMAKALQDGRLLDLPLSVAFYK-LVL
CQD--------LDLHDIL--FIDAELGKTLQEFNALVCRKHYIESIGGSY----------
----TDTIVNLYFHGAPIEDLCLDFTLP-----------------------GYPEYTLKP
GD-----------------------------------------EIVDINNLEE-YISLVI
DATVK----TGIMRQIEAFRAGFN--------------------QVFDIS--SLQIFTPQ
ELD-----NLLCGRREL----------WEAETLADHIKFDHG-YNAKSP-----------
-AIVNLLEIMG----EFTPEQ-QRAFC-------QFVTGAPRLPP-GGLAVLNPKLTIVR
KLSSTAVNNSSNGNG---------------------------------------------
PSESADDDLPSVMTC---ANYLKLPPYS----------TKEIMYKKLLYAISE
>N5_1_Glycine_max_XM_003526907.1 .
--VSRN-RVLDSAAKVMGMYS-----------------SQKAV----LE-VEY-----FG
EVGTGLGPT-LEFYTILSHDLQQV------------------------------GLQMWR
SYSSEKHQMEIDRDEKKKK-SDGSGPN----------------LAGDGELVEAPLGLFPR
PWPTNSDASEGSR-------FSKVVEYFRLLG-RVMAKALQDGRLLDLPLSVAFYK-LVL
GQD--------LDLHDIL--SIDAELGKTLQEFNALVCRKHYIESIGGSY----------
----TDTIVNLHFHGVPIEDLCLDFTLP-----------------------GYPEYTLKP
GD-----------------------------------------EIVDINNLEE-YISLVA
DATVK----TGIMRQIEAFRAGFN--------------------QVFDIS--SLQIFTPQ
ELD-----NLLCGCREL----------WESETLADHIKFDHG-YNAKSP-----------
-AIINLLEIMG----GFTPEQ-QRAFC-------QFVTGAPRLPP-GGLAVLNPKLTIVR
KLSSTAVNTSSNGNG---------------------------------------------
PSESADDDLPSVMTC---ANYLKLPPYS----------TKEIMYKKLLYAINE
>Phaseolus_acutifolius_HO779209.1 .
--VSRN-RVLDSAAKVMEMYS-----------------SQKAV----LE-VEY-----FG
EVGTGLGPT-LEFYTILSHDLQKV------------------------------GLQMWR
SHSSNKHVMEVDGDEKREN-SVGSRPD----------------LAGDEELVQAPMGLFPR
PWPTNSDASEGSP-------FAKVIEYFRLLG-RVMAKALQDGRLLDLPLSVAFYK-LVL
GQD--------LDLYDIL--FIDAELGKTLQELNALVRRKHYVESIGGSY----------
----TDTLFNLHFHGAPIEDLCLDFTLP-----------------------GFPEYTLKP
GD-----------------------------------------ETVNLNNLEE-YISLVV
DATVK----SGTMRQIEAFRAGFN--------------------QVFDIS--SLQIFTPQ
ELD-----YLLCGRREL----------WEAETLADHIKFDHG-YNAKSP-----------
-PIVNLLEIMG----EFTPEQ-QRAFC-------QFVTGAPRLPP-GGLAVLNPKLTIVR
KLSSTAVNTSSNGNG---------------------------------------------
PSESADDDLPSVMTC---ANYLKLPPYS----------TKEVMYKKLLYAISE
>n1_1_Medicago_truncatula_XM_003607148.1 .
VRVSRN-RILDSAAKVMELYS-----------------SQKAV----LE-VEY-----FG
EVGTGLGPT-LEFYTLLSHDLQKV------------------------------GLQMWR
SGSDH---MEIDGDEKKKKSSEGN-------------------IARDGELVQAPLGLFPR
PWPANADASEGSQ-------LFKVIEYFRLLG-RVVAKALQDGRLLDLPLSVAFYK-LVL
GQD--------LDLHDIL--YVDAELGKTLQELNALVCRKHNIESIGGGN----------
----TGTVSNLHYRGAPIADLCLDFTLP-----------------------GYPEYTLKP
GD-----------------------------------------EIVDLNNLED-YISMVV
DATVK----TGITRQLEAFRAGFN--------------------QVFDIS--SLQIFTPH
ELD-----YLLCGRREL----------WKTETLADHIKFDHG-YTAKSP-----------
-AIVNLLEIMG----EFTPEQ-QRAFC-------QFVTGAPKLPP-GGLAVLNPKLTIVR
KLSSTAANTTSNGNG---------------------------------------------
PSETADDDLPSVMTC---ANYLKLPPYS----------TKEIMHKKLMYAINE
>W5_1_Cajanus_cajan_AFSP01003930.1_R .
--VSRN-RILDSAAKVMELYS-----------------SQKAV----LE-VEY-----FG
EVGTGLGPT-LEFYTLLSHDLQKV------------------------------VHQMWR
SGSSEKYEMEVDGDEKKMKSSEGS-------------------FVGDGELVQAPLGLFPR
PWPANVDASEGTQ-------FSKVIEYFRLLG-RVMAKALQDGRLLDLPLSMALYK-LIL
GQE--------LDLHDIL--FIDAELGKTLQEFNALVCRKRYIESIGGSD----------
----TDTIANLHFRGAPIEDICLDFTLP-----------------------GYPDYILKX
---------------------------------------------VDINNLEE-YISMVV
DATVK----TGIMRQMEGFRAGFN--------------------QVFDIS--SLQIFTPQ
ELD-----YLLCGRREL----------WXTETLADHIKFDHG-YTAKSP-----------
-AIVNV---------EFTPEQ-QRAFC-------QFVTGAPRLPP-GGLAVLNPKLTIVR
KVFEKYFLSRYFC-----------------------------------------------
S---XDDDLPSVMTC---ANYLKLPPYS----------TKVEMYKKLLYAINE
>Phaseolus_acutifolius_HO778568.1_R .
--VSRN-RILDSAAKVMELYS-----------------SQKAV----LE-VEY-----FG
EVGTGLGPT-LEFYTLLSHDIQRV------------------------------ALRMWR
SGFSEKYPMEIDGNERKMKSSEGS-------------------FAGDGELVHSPLGLFPR
PWPANADASEGTQ-------FLKLLEYFRLLG-RVMAKALQDGRLLDLPLSSAFYK-LVL
GQE--------LDLHDIL--SIDAELGKTLQELNALVCRKRYXESFGGCY----------
----TDTIGNLHFRGAPIEDLCLDFTLP-----------------------GYPEYILKP
GD-----------------------------------------EIVDINNLEE-YISMVV
EATVK----AGIMRQMEAFRAGFN--------------------QVFEIS--SLQIFTPQ
ELD-----YLLCGRREL----------WKTETLADHIKFDHG-YTAKSP-----------
-AIVNLLEIMG----EFTPEQ-QRGFC-------QFVTGAPRLPP-GGLAVLNPKLTIVR
KLSSSAANASSNGNG---------------------------------------------
PSESADDDLPSVMTC---ANYLKLPPYS----------SKEIMYKKLLYAISE
>N5_1_Glycine_max_XM_003537761.1 .
--VSRN-RILDSAAKVMELYS-----------------SQKAV----LE-VEY-----FG
EVGTGLGPT-LEFYTLLSHDLQKI------------------------------ILEMWR
SGSSEKYQMKIDGDEKKMKRSEGS-------------------FVGDGELVQAPLGLFPR
PWSANADASEGTQ-------FFKVIEYFRLLG-RVMAKALQDGRLLDLPMSVAFYK-LVL
GQE--------LDLHDIL--FIDAELGKTLQELNALVCRKHYIQSTGGSY----------
----TDTFANLHFRGAPIEDLCLDFTLP-----------------------GYPEYILKP
GD-----------------------------------------EIVDINNLEE-YISMVV
EATVK----TGIMRQMEAFRAGFN--------------------QVFDIS--SLQIFSPQ
ELD-----YLLCGRREL----------WKTETLADHIKFDHG-YTAKSP-----------
-AIVNLLGIMG----EFTPEQ-QRAFC-------QFVTGAPRLPP-GGLAVLNPKLTIVR
KLSSSAANASSNGNG---------------------------------------------
PSELADDDLPSVMTC---ANYLKLPPYS----------TKEIMYKKLLYAISE
>N5_1_Glycine_max_XM_003540828.1 .
--VSRN-RILDSAAKVMELYS-----------------SQKAV----LE-VEY-----FG
EVGTGLGPT-LEFYTLLSHDLQKV------------------------------VLQMWR
SGSSEKYQMEIDGDEKKMKNSEGS-------------------FVGDGELVQAPLGLFPR
PWPANADASEGTQ-------IFKVIEYFRLLG-RVMAKALQDGRLLDLPLSVAFYK-LVL
GQE--------LDLHDIL--FIDAELGKTLQELNALVCRKCFIESIGGSY----------
----TDTFANLHFRGAPIEDLCLDFTLP-----------------------GYPEYILKP
GD-----------------------------------------EIVDINNLEE-YISMVV
EATVK----TGIMRQMEAFRAGFN--------------------QVFDIS--SLQIFSPQ
ELD-----YLLCGRREL----------WKTETLADHIKFDHG-YTAKSP-----------
-AIVNLLEIMG----EFTPEQ-QRAFC-------QFVTGAPRLPP-GGLAVLNPKLTIVR
KLSSSAANASSNGNG---------------------------------------------
PSELADDDLPSVMTC---ANYLKLPPYS----------TKEIMYKKLLYAISE
>T1_1_TSA_Euphorbia_JL055663.1 .
VRVSRN-RILDSAAKVMEMYS-----------------SQKAV----LE-VEY-----FG
EVGTGLGPT-LEFYTLLSHDLQKA------------------------------ALGMWR
STSSHKHSMEIDNDGNKDGKFNSNTD-----------------AAGDEDVVQAPLGLFPR
PWPPSAEVSEGSY-------LYKVVENFRLLG-RVMAKALQDGRLLDLPLSTAFYK-LVL
GQE--------LDLYDIL--SFDMDFGKVLQELHALVCRKHFMESFRSD-----------
----CDAVADLHFRGTPIEDLCLDFSLP-----------------------GYPDYILKP
GD-----------------------------------------ETVDKNNLEE-YISLVV
DATMK----TGIMRQMEAFRAGFN--------------------QVFDIT--SLQIFSPQ
ELD-----YLLCGRREL----------WEPETLVDHIKFDHG-YTAKSP-----------
-AILNLLEIMG----EFTPEQ-QRAFC-------QFVTGAPRLPP-GGLAVLNPKLTIVR
KHSSSAVNTATNGSG---------------------------------------------
ASELADDDLPSVMTC---ANYLKLPPYS----------TKEIMYKKLLYAINE
>W5_1_Brassica_rapa_AENI01007131.1_R .
--VSRN-RILDSAAKVMEMYS-----------------SQKAV----LE-VEY-----FG
EVGTGLGPT-LEFYTLLSHDLQKV------------------------------SLGMWR
SNSGDKLSMQTDRDEIQDGKSA---------------------AARDRDIVQAPLGLFPR
PWPSTADVSEGSR-------FHKVVEYFRLLG-RVMAKALQDGRLMDVPLSTAFYK-LIL
GQX--------LDLHDVI--LFDAELGKTLQELRVLVGRKHYLEAGGGDN----------
----SSGISDLCLRGSRIEDLCLDFTLP-----------------------GYPEYILRP
GDDIVPSNKLYIRYLTIVLVLVHCC----------CRVLFSVLLQVDINSLED-YISLVV
DATVK----RGVARQIEAFRSGFN--------------------QVFDIK--SLQIFTPS
ELD-----YLLCGRREL----------WX---LVEHIKFDHG-YTAKSP-----------
-AIIFVS---------YTADQ-QRAFC-------QFVTGAPRLPP-GGLAVLNPRLTIVR
KX----------------------------------------------------------
-SETADDDLPSVMTC---ANYLKLPPYS----------TKEIMYKKLLYAINE
>W5_1_Eutrema_parvulum_AFAN01000040.1_R .
--VSRN-RILDSAAKVMEMYS-----------------SQKAV----LE-VEY-----FG
EVGTGLGPT-LEFYTLLSHDLQKV------------------------------ALGMWR
SNSGDKGSMQIDRDEIEDGKPS---------------------AARDRDIVQAPLGLFPR
PWPSTADVSEGSR-------FHKVIEHFRLLG-RVMAKALQDGRLLDVPLSTAFYK-LIL
KQE--------LDLHDII--LFDAELGKTLQELRVLVDRKHYLEAIGGDN----------
----WSAISDLCLRGSRIEDLCLDFTLP-----------------------GYPEYILRP
GDEIVLPKLTSHVLLFLSLSMVA------------DPVLFSVLLQVDINSLEE-YISLVV
DATVK----RGVARQIEAFRSGFN--------------------QVFDIS--SLQIFTPS
ELD-----YLLCGRREL----------WQAETLAEHIKFDHG-YTAKSP-----------
-AIXLLLEIMG----ELTADQ-QRAFC-------QFVTGAPRLPP-GGLAVLNPKLTIVR
KX----------------------------------------------------------
-SETADDDLPSVMTC---ANYLKLPPYS----------TKX-MYKKLLYAINE
>W5_1_Eutrema_salsugineum_AHIU01015907.1_R .
--VSRN-RILDSAAKVMEMYS-----------------SQKAV----LE-VEY-----FG
EVGTGLGPT-LEFYTLLSHDLQKV------------------------------ALGMWR
SNSGDKVSMQIDRDEIEDGKSS---------------------AARDGDIVQAPLGLFPR
PWPSTADVSEGSR-------FHKVIEYFRLLG-RVMAKALQDGRLLDVPLSTAFYK-LIL
GQX--------LDLHDIM--LFDAELGKTLQEFRVLVGRKHYLEAIGGDN----------
----CSAISDLSLRGSRIEDLCLDFTLP-----------------------GYPEYILRS
GDEIVLSYSLHPTSYYSFTPR--------------PLLMPCSLLQVDMNSLEE-YISLVV
DATVK----RGVARQIEAFRSGFS--------------------QVFDIT--SLQIFTPS
ELD-----YLLCGRREL----------WEXETLAEHIKFDHG-YTAKSP-----------
-TIINVX--------ELTADQ-QRAFC-------QFVTGAPRLPP-GGLAVLNPKLTIVR
KX----------------------------------------------------------
-SETADDDLPSVMTC---ANYLKLPPYS----------TK-------------
>T_Arabidopsis_thaliana_BN000268.1 .
VRVSRN-RILDSAAKVMEMYS-----------------SQKAV----LE-VEY-----FG
EVGTGLGPT-LEFYTLLSHDLQKA------------------------------SLGMWR
SSSGDKVSMQIGRDEIEDGKP----------------------SAANRDIVLAPLGLFPR
PWPSTADISEGGQ-------FHKVIEYFRLLG-RVMAKALQDGRLLDVPLSTAFYK-LIL
GQE--------LDLHDIV--LFDAELGKTLQELRVVVARKHYLEGVGGDN----------
----SSTISDLCLRGCRIEDLSLEFTLP-----------------------GYPEYILRS
GD-----------------------------------------EIVDITNLEE-YISLVV
DATVK----RGVTRQIEAFRSGFN--------------------QVFDIT--SLQIFTPS
ELD-----YLLCGRREL----------WEVETLAEHIKFDHG-YNAKSP-----------
-AIINLLEIMG----ELTADQ-QRAFC-------QFVTGAPRLPP-GGLAVLNPKLTIVR
KHSSTSSAAANGAG----------------------------------------------
ASETADDDLPSVMTC---ANYLKLPPYS----------TKEIMYKKLLYAINE
>n1_1_Arabidopsis_lyrata_XM_002868803.1 .
VRVSRN-RILDSAAKVMEMYS-----------------SQKAV----LE-VEY-----FG
EVGTGLGPT-LEFYTLLSHDLQKV------------------------------SLGMWR
SSSGDKVSMQIDRDEIEDGKS----------------------SAANIDIVLAPLGLFPR
PWPSTADISEGGQ-------FHKVIEYFRLLG-RVMAKALQDGRLLDVPLSTAFYK-LIL
GQE--------LDLHDIV--LFDAELGKTLQELRVLVARKHYLEAVGGDN----------
----SSTVSDLCLRGSRIEDLCLDFTLP-----------------------GYPEYILRS
GD-----------------------------------------EIVDITNLEE-YISLVV
DATVK----RGVTRQIEAFRSGFN--------------------QVFDIT--SLQIFTPS
ELD-----YLLCGRREL----------WEVETLAEHIKFDHG-YTAKSP-----------
-AIINLLEIMG----ELTADQ-QRAFC-------QFVTGAPRLPP-GGLAVLNPKLTIVR
KHSSTSSAATNGAG----------------------------------------------
ASETADDDLPSVMTC---ANYLKLPPYS----------TKEIMYKKLLYAINE
>T_Vitis_vinifera_XM_002264857.1 .
VRVSRN-RILDSARKVMEMYS-----------------SQKAV----LE-VEY-----FG
EVGTGLGPT-LEFYTLLSHDLQKA------------------------------ELGMWR
SSSTSETLMDIDDQPNGKSDHFSDGEEQPGS------------VKGSGVLVQAPLGLFPR
PWSPTADASDGSP-------FAKVIEYYHLLG-QVMAKALQDGRLLDLPLSMAFYK-LVL
GQD--------LDLHDIL--SFDAELGKILQELQVLVCRKQYLDGVSGNG----------
----CDATGGLCFRGAPVEDLCLDFTLP-----------------------GYPDYILKS
GY-----------------------------------------ENVDSDNLDE-YVSLVV
DATVK----SGLMHQMEAFRAGFN--------------------QVFDIS--SLQIFSPH
ELD-----YLLCGRREL----------WKMETLVDHIKFDHG-YTAKSP-----------
-AIINLLEIMG----EFTPEQ-QHAFC-------QFITGAPRLPP-GGLAMLNPKLTIVR
KHSSTMNPATNMIG----------------------------------------------
PSESADEDLPSVMTC---ANYLKLPPYS----------TKDIMYKKLLYAINE
>T1_1_TSA_Lactuca_JI574272.1 .
VRVSRN-RILDSAAKVMEMYS-----------------SQKAV----LE-VEY-----FG
EVGTGLGPT-LEFYTLLSHDLQKT------------------------------GLNMWR
CNSQSVDTSPDVDP-----------------------------DEKKVDLILAPLGLFPR
PWALTVDASDGGQ-------FGKVIEHFRLLG-RVMAKALQDGRLLDLPLSTAFYK-LVL
GQE--------LDLHDIS--LFDAELGKTLQELQALVSRKQYLESIHD------------
----RNEILNLRFRGAPVEDLCLDFTLP-----------------------GYPDFVLKT
GD-----------------------------------------VNVDLNNLEE-YISLVV
DATVK----TGITRQLEAFRAGFN--------------------QVFDVS--SLQIFSPS
ELD-----YLLCGRREM----------WEADTLVEHIKFDHG-YTSKSP-----------
-VVINLLEIMG----EFNPEQ-QRAFC-------QFVTGAPRLPP-GGLAVLNPKLTIVR
KHSSSSNNTTSNAAGG--------------------------------------------
VSESADDDLPSVMTC---ANYLKLPPYS----------TKEIMYKKLVYAINE
>n1_1_Artemisia_annua_GQ924758.1 .
VRVSRN-RILDSAAKVMEMYS-----------------SQKAV----LE-VEY-----FG
EVGTGLGPT-LEFYTLLSHDLQRA------------------------------DLRMWR
SSSFD-------------------------------------------DVIIAPLGLFPR
PWPLTANSSDGSK-------FAKVIEYFRLLG-CVMAKALQDGRLLDLPLSTAFYK-LVL
GQE--------LDLMDVS--SFDAELGKTLQELQALVCRKQYLESMSGHD----------
----RSEMLDLKFRGAPVEDLCLDFTLP-----------------------GYPDFTLKS
GD-----------------------------------------EDVNINNLEE-YVSLVV
SATVK----TGITRQMEAFRAGFN--------------------QVFDIS--ALQIFSPD
ELD-----YLVCGHTEL----------WEADKLVEHIKFDHG-YTSKSP-----------
-AVVNLLEILG----EFNPEQ-QRAFC-------QFVTGAPRLPP-GGLAVLNPKLTIVR
KHSSTASNVASSANG---------------------------------------------
LSEPADDDLPSVMTC---ANYLKLPSYS----------TKEIMYKQLLYAISE
>W5_1_Prunus_persica_AEKV01001317.1_R .
--VSRN-RILDSAAKVMEMYS-----------------SQKSV----LE-VEY-----FG
EVGTGLGPT-LEFYTLLSHDLQKV------------------------------RLGMWR
SNSSMEKTSMDIDGDEQKD------------------------GKSNGDIVQAPLGLFPR
PWPLNAVASDGSQ-------FSKVIEYFRLVG-RVMAKALQDGRLLDLPLSTAFYK-LLL
GQX--------LDLHDVL--SFDAELGKTLQELHNLVCRKLYLESSGDN-----------
----CDAIAELRFRGASIDDLCFDFTLP-----------------------GFPDYVLKA
GDE--------------------------------------NXXXVDINNLEE-YISLVV
DATVK----TGIMRQIEAFRAGFN--------------------QVFDIS--SLQIFTPH
ELD-----YLLCGRREL----------WEXETLVDHIKFDHG-YTAKSP-----------
-AILNV---------EFTPEQ-QRAFC-------QFVTGAPRLPP-GGLAVLNPKLTIVR
KXSSTANNTAANGTG---------------------------------------------
PSELADDDLPSVMTC---ANYLKLPPYS----------TKEVMLKKLLYAISE
>W5_1_Malus_x_ACYM01108771.1_R .
--VSRN-RILDSAAKVMEMYS-----------------SQKSV----LE-VEY-----FG
EVGTGLGPT-LEFYTLLSHDLQRV------------------------------RLGMWR
SNSSMEKTSMDIDGDEPKD------------------------GKSNGDIVQAPLGLFPR
PWPPNAVASDGSQ-------FSKVIEYFRLVG-RVMAKALQDGRLLDLPLSTAFYK-LLL
GQX--------LDLHDIL--SFDAELGKTLQELHNLVCRKLYLESNGDN-----------
----RDAIVELHLRGVSIDDLCLDFTLP-----------------------GYPDYVLKP
GDE-------------------------------------NVSKIVDINNLEE-YITLVV
DATVK----TGIMRQIEAFRAGFN--------------------QVFDIS--SLQIFTPH
ELD-----YLLCGRREL----------WQAETLADHIKFDHG-YNAKSP-----------
-AILNVX--------EFTPEQ-QRAFC-------QFVTGAPRLPP-GGLAVLNPKLTIVR
KVWYNFTYRWAVAIRSLRK-----------------------------------------
CSELADDDLPSVMTC---ANYLKLPPYS----------TKXIMFKKLLYAISE
>W5_1_Fragaria_vesca_AEMH01015521.1_R .
--VSRN-RILESAAKVMEMYA-----------------SQKSV----LE-VEY-----FG
EVGTGLGPT-LEFYTLLSHDLQKV------------------------------RLGMWR
SNSSLEKAPMDIDGDDQKD------------------------GKNNVDIVLAPLGLFPR
PWPPNAVASDGNQ-------FSKVIEYFRLVG-RAMAKALQDGRLLDLPLSTAFYK-LLL
GQQE-------LDLHDVL--SFDAELGKTLQELHNLVCRKLHLESNGD------------
----RDAIAELRFRGASIDDLCLDFTLP-----------------------GYPEYVLX-
---------------------------------------------VDINNLEE-YISLVV
DATVK----TGIMRQTEAFRAGFN--------------------QVFDIS--SLQIFAPY
ELD-----HLLCGRREL----------WQTETLADHIKFDHG-YTAKSP-----------
-AILNVX--------EFTPEQ-QRAFC-------QFVTGAPRLPP-GGLAVLNPKLTIVR
KVQRDSMASFHASFLAACFPT---------------------------------------
TCNGXDDDLPSVMTC---ANYLKLPPYS----------TK-------------
>W5_1_Cannabis_sativa_AGQN01065837.1_R .
--VSRN-RILDSAAKVMEMYS-----------------SQKAV----LE-VEY-----FG
EVGTGLGPT-LEFYTLLSHDLQKV------------------------------GLNMWR
SNFSVDKPSMETDIDEQKHGKSNNRSELRY-------------AAGSGDLVQAPLGLFPR
PWPPNADTSDGSQ-------FFKVIEYFRLVG-RVMAKALQDGRLLDLPLSTAFYK-LIL
GQD--------LDLHDII--SFDAELGRTLQELHVLVCRKQYLESNGVS-----------
----GSAIADLRFRGAPIEDLCLDFTLP-----------------------GFPDYLLKG
GDENVKYVLILFLKTLN-----------------LLILFKRLCSQVDITNLEE-YISLVV
DATVK----TGIVRQLEAFRAGFN--------------------QVFDIS--SLQIFTPY
ELD-----HLLCGRREM----------WEVNXLSDHLKFDHG-YTAKSP-----------
-AIVNV---------EFTPEQ-QWAFC-------QFVTGAPRLPP-GGLAVLNPKLTIVR
KVIYX-------------------------------------------------------
-SESADDDLPSVMTC---ANYLKLPPYS----------TK-XMYKKLVYAISE
>W5_1_Linum_usitatissimum_AFSQ01022786.1_R .
--VSRN-RILDSAAKVMEMYS-----------------SQKAV----LE-VEY-----FG
EVGTGLGPT-LEFYTLLSHDLQKA------------------------------SLGMWR
SNMSSDKHLNDGDAA----------------------------TTGNANLVLAPLGLFPR
PWPPTADAAEGSQ-------LLKVVEYFRLVG-RIMAKALQDGRLLDLPLSTAFYK-IVL
GQD--------LDLYDIL--SFDAELGKTLQELHALVGRKQYLESSGC------------
----HDAVVDLRFRGSNVEDLCLDFTLP-----------------------GYPDYILX-
---------------------------------------------VDINNLED-YISLVV
DATVK----AGITRQMDAFRAGFN--------------------QVXDLA--SLQIFSPL
ELD-----NLLCGRREL----------WEXETLVDHIKFDHG-YTAKSP-----------
-AILNVX--------EFTPEQ-QRSFC-------QFVTGAPRLPP-GGLAVLNPKLTIVR
KVRKLLFLHYDNSILIFRLVGPFLVQHSSTASNAPSNGTA--------------------
AQESADDDLPSVMTC---ANYLKLPPYS----------TKXIMYKKLVYAISE
>W5_1_Populus_trichocarpa_AARH01003795.1_R .
--VSRN-RILDSAAKVMEMYS-----------------SQKAV----LE-VEY-----FG
EVGTGLGPT-LEFYTLLSHDLQKV------------------------------TLGMWR
SNSAAEKPSMEIDGDDDKNGKSNNESG----------------TAVAADLVQTPLGLFPR
PWPPTASASEGSQ-------IYKTIEYFRLVG-RVMAKALQDGRLLDLPLSMAFYK-LVL
GQX--------LDLYDIL--SFDAEFGKTLQELHALVCRKHYLESIGSD-----------
----HEAIADLHFHGTPIEDLCLDFTLP-----------------------GYPDYILX-
---------------------------------------------VDINNLEE-FISLVV
DATVK----TGITRQMEAFREGFN--------------------QVFDIS--SLQIFTPQ
ELD-----YLLCGRREL----------WX-DTLVDHIKFDHG-YTAKSP-----------
-AIVNVX--------EFTPDQ-QRAFC-------QFVTGAPRLPP-GGLAVLNPKLTIVR
KX----------------------------------------------------------
-SESADDDLPSVMTC---ANYLKLPPYS----------TK-------------
>n1_1_Ricinus_communis_XM_002530774.1 .
VRVSRN-RILDSAAKVMEMYS-----------------SQKAV----LE-VEY-----FG
EVGTGLGPT-LEFYTLLSHDLQKV------------------------------VLGMWR
SNSSSDKPSMEIDEDGNKNGKVNNCS-----------------DAMGADVVQAPLGLFPR
PWPPSADASEGSQ-------FYKAVEYFRLVG-RVMAKALQDGRLLDLPLSTAFYK-LVL
NQE--------LDLYDIL--SFDAEFGKVLQELHALVCRKRFLESSGTDN----------
----LDAISDLRFRGTLIEDLCLDFTLP-----------------------GYPDYILKP
GD-----------------------------------------ETVDRNNLDE-YISLVV
DATVK----SGIMRQMEAFRAGFN--------------------QVFDIS--SLQIFSPQ
ELD-----YLLCGRREL----------WEPETLVDHIKFDHG-YTAKSP-----------
-AIINLLEIMG----EFTPEQ-QRAFC-------QFVTGAPRLPP-GGLAVLNPKLTIVR
KHSSSAGNAAATNGTG--------------------------------------------
PSESADDDLPSVMTC---ANYLKLPPYS----------TKEIMYKKLLYAINE
>W5_1_Theobroma_cacao_CACC01014017.1_R .
--VSRN-RILDSAAKVMEMYS-----------------SQKAV----LE-VEY-----FG
EVGTGLGPT-LEFYTLLSHDLQKV------------------------------GLGMWR
SNSTWDKSVMEIDGDEEKNGKAAGS------------------ATIEGDIIQAPLGLFPR
PWPPNVDASEGSQ-------FCTVIEYFRLVG-RVMAKALQDGRLLDLPLSTPFYK-LVL
GQE--------LDLHDIL--SFDTEFGKTLQELHLLVCRKQYLESMGGDN----------
----SDVIADLRFRGAPIEDLCLEFTLP-----------------------GYQDYILKP
GDENVYLQLSFYSFFPLIIFG--------------QIILTFCLIHVDINNLEE-YISLVV
DATVK----TGIMRQMEAFRAGFK--------------------QVFDIA--SLQIFTSQ
ELD-----YLLCGRREL----------WX---LPDHIKFDHG-YTAKSP-----------
-AIVNV---------EFTPEQ-QRAFC-------QFVTGAPRLPP-GGLAVLNPKLTIVR
KX----------------------------------------------------------
-SESADDDLPSVMTC---ANYLKLPPYS----------TKEIMYKKLVYAISE
>T1_1_TSA_Betula_JP709134.1 .
VRVSRN-RILDSAAKVMEMYS-----------------SQKAV----LE-VEY-----FG
EVGTGLGPT-LEFYTLLSHDLQKV------------------------------GLGMWR
TNSSSGKPLMEIDGDQLKNGKA---------------------NDADGDLVQAPLGLFPR
PWPPSADTSDGSQ-------FSKMIEYFRLVG-RVMAKALQDGRLLDLPLSTAFYK-LVL
GQE--------LDLHDIL--TYDAELGKTLQELQVLVCRKQYLESTSG------------
----SDAVADLRFRGAPIEDLCFDFTLP-----------------------GYPEYILKP
GD-----------------------------------------ENVDIYNLEE-YISLVV
DATVK----TGILRQMEAFRAGFN--------------------QVFDIT--SLLIFTPH
ELD-----YLLCGRREL----------WEADTLADHIKFDHG-YTAKSP-----------
-AVVNLLEILG----EFTPEQ-QRAFC-------QFVTGAPRLPP-GGLAVLNPKLTIVR
KHSSTVSNAASNGTG---------------------------------------------
LSEPADDDLPSVMTC---ANYLKLPPYS----------TKEIMYKKLLYAISE
>N5_1_Vitis_vinifera_XM_002278372.2 .
--VSRN-RILDSAAKVMEMYS-----------------SQKAV----LE-VEY-----FG
EVGTGLGPT-LEFYTLLSHDLQKV------------------------------GLGMWR
SNFSPDKQSMEIDGDELKNGKTDNISRL---------------SPAASDIVQAPLGLFPR
PWPPNADASDGSQ-------FSKVIEHFRLVG-RVIAKALQDGRLLDLPLSTALYK-LVL
GQE--------LDLHDIL--SFDADFGKILQELQVLVSRKQYLESTGGDN----------
----QDAIANLCFRGAPIEDLCLDFTLP-----------------------GYPDYILKP
GE-----------------------------------------ENVDINNLEE-YISLVV
DATVK----TGIMRQMEAFRSGFN--------------------QVFDIT--SLQIFSPD
ELD-----YLLCGRREL----------WEAETLVDHIKFDHG-YTAKSP-----------
-AIINLLEIMG----EFNPEQ-QRAFC-------QFVTGAPRLPP-GGLAVLNPKLTIVR
KHSSSTVSTAANGSSG--------------------------------------------
PSESADDDLPSVMTC---ANYLKLPPYS----------TKEIMYKKLLYAISE
>T5_1_TSA_Silene_JO785025.1 .
--VSRS-RILDSAAKVMEMYS-----------------SHKAV----LE-VEY-----FG
EVGTGLGPT-LEFYTLLSHDLQKV------------------------------DLGMWR
ANCSFDKASMEVLDDDHSKAGKVEDSSGLG-------------SGPTANIVLSPLGLFPR
PWPPNDDFADGSQ-------FFKVIEYFRLLG-RVMAKALQDGRLLDIPLSMAFYK-LVL
GQE--------LDLHDIL--SFDPEIGKTLQELQALVCRKQYLESVGGDH----------
----SDAVAELCFRGAPIRDLCLDFTLP-----------------------GYPDYVLKP
GD-----------------------------------------ENVDIDNLEE-YISLVV
DATVK----TGIVRQLEAFREGFN--------------------QVFDIT--SLQIFYQS
EID-----YLLCGRREL----------WKAETLVDHIKFDHG-YTAKSP-----------
-AIINLLEIMG----EFTAEQ-QRAFC-------QFVTGAPMLPP-GGLAVLNPKLTIVR
KLSSSGTTAANGTG----------------------------------------------
PSESADYDLPSVMTC---ANYLKLPPYS----------TKEVMYKKLLFAINE
>T1_1_TSA_Ipomoea_JP107626.1 .
VRVSRN-RILDSAAKVMDMYS-----------------SQKAV----LE-VEY-----FG
EVGTGLGPT-LEFYTLLSHDLQKA------------------------------GLGMWR
TGLTFHKHGMEMDVDGEVNGKTV--------------------DGGEQDLIIAPLGLFPC
PWPPSAENSEGQP-------LFKAIEYFRLLG-RVMAKALQDGRLLDLPLSTAFYK-LVL
GQE--------LDLYDIL--SFDTELGKTLQELQALVYRKQHLESMGNNS----------
----QVKITDLCFRGTPVEDLCLDFTLP-----------------------GYPEYILKA
GD-----------------------------------------ENVDLSNLEE-YISLVV
DATIK----TGIVRQIEAFRSGFN--------------------QVFDIS--TLQIFSPT
ELD-----YLLCGRREL----------WKAETLVDHIKFDHG-YNAKSP-----------
-AILNLLEIMG----DFSPEQ-QRAFL-------QFVTGAPRLPP-GGLAVLNPKLTIVR
KHSSSTGNTSVSGNA---------------------------------------------
ASESADDDLPSVMTC---ANYLKLPPYS----------TKEIMYKKLVYAINE
>W5_1_Solanum_lycopersicum_BABP01074954.1_R .
--VSRN-RILDSAAKVMEMYS-----------------SQKAV----LE-VEY-----FG
EVGTGLGPT-LEFYTLLSRDLQKV------------------------------GLRMWR
TSSSSSGHSMEVGVDEKL-------------------------SGGDKELVQAPLGLFPR
PWSSTVETADDNH-------FPKVIEYFRLLG-RVMAKALQDGRLLDLPLSTAFYK-LLL
GQX--------LDLYDIL--SFDAELGKTLQELQALVSRKQNLESIGGQG----------
----QENINDLHFRGIPVEDLCLDFTLP-----------------------GYPEYVLX-
---------------------------------------------VDLCNLEE-YVTLVV
DATVR----TGIGRQMEAFRSGFN--------------------QVFEIS--ALQIFSST
ELD-----YLLCGRKEL----------WKXETLVDHIKFDHG-YTAKSP-----------
-AIVYVX--------EFTPEQ-QRAFC-------QFVTGAPRLPP-GGLAVLNPKLTIVR
KX----------------------------------------------------------
-SESADDDLPSVMTC---ANYLKLPPYS----------TK-------------
>W5_1_Solanum_tuberosum_AEWC01029804.1_R .
--VSRN-RILDSAAKVMEMYS-----------------SQKAV----LE-VEY-----FG
EVGTGLGPT-LEFYTLLSRDLQKV------------------------------GLRMWR
TSSSSSVHSMEVGVDEKL-------------------------SGGDKELVQAPLGLFPR
PWSSTVETADGNQ-------FPKVIEYFRLLG-RVMAKALQDGRLLDLPLSTAFYK-LVL
GQX--------LDLYDIL--SFDAELGKTLQELQALVSRKQNLESIGGQG----------
----QENINDLHFRGIPVEDLCLDFTLP-----------------------GYPEYVLKA
GNDN----------------------------------------XVDLCNLEE-YVTLVV
DATVR----TGIGRQMEAFRSGFN--------------------QVFEIS--ALQIFSPT
ELD-----YLLCGRKEL----------WKXETLVDHIKFDHG-YTAKSP-----------
-AIX-----------EFTPEQ-QRAFC-------QFVTGAPRLPP-GGLAVLNPKLTIVR
KX----------------------------------------------------------
-SESADDDLPSVMTC---ANYLKLPPYS----------TK-------------
>W5_1_Citrullus_lanatus_AGCB01016728.1_R .
--VSRN-RILDSAAKVMEMYS-----------------SQKAV----LE-VEY-----FG
EVGTGLGPT-LEFYTLLSHELQRA------------------------------GLGMWR
SNSLRESTDSGEDGQLRKAKGGSRLTS----------------DVANIDIIQSPLGLFPR
PWPPNADSSDGSQ-------FSKVIEYFRLVG-RVMAKALQDGRLLDLPLSTAFYK-LVL
GQD--------LDLHDIL--SFDPELGKTLQELQALVCRKQYLGSINGDN----------
----QNTISNLSFRGIPVEDLCLDFTVP-----------------------GYPDYVLRP
GDETVYYEN----------------SSYPPCFFMFKKFFHWINFQVNIHNLEE-YISLVL
DATVK----TGIMRQMEAFTAGFN--------------------QVFDIT--ALRIFIPH
ELD-----HLLCGRREL----------WKVDTLVDHIKFDHG-YTAKSP-----------
-AIVNV---------EFTPEQ-QRAFC-------QFVTGAPRLPP-GGLAVLNPRLTIVR
KVLFQHSSTATNVANSATG-----------------------------------------
ASESADDDLPSVMTC---ANYLKLPPYS----------TK-------------
>T1_1_TSA_Oncidium_JL899078.1 .
VRVSRN-RILESAAKVMEMYS-----------------SQKAV----LE-VEY-----FG
EVGTGLGPT-LEFYTLLSHEFQKV------------------------------GLGLWR
SNTSSEASAMQVNGGEVSNDDTP----DGRNMSSL--------FSAQRDFVIAPLGLFPR
PWPLTADASEGSH-------FSKVIEHFRLVG-RVMAKALQDGRLLDLPLSTAFYK-LVL
GQE--------LGLYDVI--SFDSEFGKFLQEFQTLVSRKRFLETVNKGN----------
----ERVITDLHFRGAPIEDLCLDFTLP-----------------------GYPDYVLKE
GE----------------------------------------EMVVNIDNLEE-YINLII
DATVK----TGIMRQMEAFRAGFN--------------------QVFDIS--CLQIFSPH
ELD-----YLICGRREL----------WEPETLADHIKFDHG-YTAKSP-----------
-AIINLLEIMT----DFTPEE-QHAFC-------QFVTGAPRLPP-GGLAALX-------
------------------------------------------------------------
--------LPSVMTC---ANFLKLPPYS----------TKEIMNKKLLYAIHE
>T5_1_TSA_Phalaenopsis_JI647612.1 .
--VSRN-RILESAAKVMEMYS-----------------SQKTV----LE-VEY-----FG
EVGTGLGPT-LEFYTLLSHDLQKV------------------------------GLGLWR
SNSSFETSAMEIDGHEVKEVNKDDVSDEKNTASMD--------FTQSRDFIHAPLGLFPR
PWPPNADASEGSH-------FSKVLGYFRLLG-RVMAKALQDGRLLDLPLSTAFYK-FVL
GQE--------LDLYDIL--SFDTEFGKILQELQIIVSRKKFLETSGRGN----------
----QRVTNDLCFRGAPIEDLCLDFSLP-----------------------GYPDYILQE
GE---------------------------------------ESTVVNIDNLEL-YISLVV
AATLR----TGIMRQMDEFKAGFN--------------------QVFDIS--TLQIFSPH
ELD-----HLICGRREL----------WEPETMADHIKFDHG-YTVKSP-----------
-AITNLLEIMA----EFTPQQ-QHAFC-------QFVTGAPRLPP-GGLAALNPKLTIVR
KHSSTATNTTLASNATA-------------------------------------------
ISETADDDLPSVMTC---ANYLKLPPYS----------TKEIMYKKLMYAINE
>W5_1_Phoenix_dactylifera_ACYX02040395.1_R .
--VARN-RILDSALKVMDLYC-----------------STKAV----LE-VEY-----FG
EVGTGLGPT-LEFYTLLSQDLQKV------------------------------GLGLWR
SSSTSDNSAMDIDGVEMKDGNTDDGSEAKKLSSDF--------SVGSRDLIHAPFGLFPR
PWPPNTDASDGSQ-------FSKVVEYFRLVG-RVMAKALQDGRLLDLPLSTAFYK-LML
GQE--------LDVHDII--SFDAEFGKILQEMKILVHRKQFLEATAGND----------
----QKTISDLRIRGAPVEDLCLDFTLP-----------------------GYPDYILKX
---------------------------------------------VNIDNLEE-YISLVV
DATVK----TGIMRQMEAFRSGFN--------------------QVFDIS--SLQIFSPP
ELD-----YLICGRREL----------WVXETLAEHIKFDHG-YTAKSP-----------
-AIINV---------EFTTGQ-QHAFC-------QFVTGAPRFPP-GGLAALNPKLTIVR
KVLX--------------------------------------------------------
-CESADDDLPSVMTC---ANYLKLPPYS----------TKXIMYKKLLYAISE
>n1_1_Hordeum_vulgare_AK369309.1 .
VRVSRN-RILDSAAKVMEMFS-----------------NQKAV----LE-VEY-----FG
EVGTGLGPT-LEFYTLLSHDLQRI------------------------------GLGLWR
SDSDSLEAKKHDSIS----------------------------PPDSRNLIQAPLGLFPR
PWPPSTASSEGSK-------FFKVVEYFRLVG-RIMAKALQDGRLLDLPLSTAFYK-LLL
GQE--------LDLYDIL--SFDAEFGKILQELQVLVERKRFLESCSNY-----------
----SQQIEDLSFRGAPIEDLCLDFTLP-----------------------GYPDFVLKE
GE---------------------------------------ENTVVCIYNLEE-YISLVV
EATLK----TGIIRQVEAFKAGFN--------------------QVFDIS--SLQIFSPQ
ELD-----YLICGRREL----------WEPETLVEHIKFDHG-YTSKSP-----------
-AIVNLLEIMT----EFTPEQ-QHAFC-------QFVTGAPRLPP-GGLASLNPKLTIVR
KHSSTATNTSNAAG----------------------------------------------
AAESADDDLPSVMTC---ANYLKLPPYS----------TKEVMHKKLLYAINE
>T1_1_TSA_Triticum_HP624321.1 .
VRVSRN-RILDSAAKVMEMFS-----------------NQKAV----LE-VEY-----FG
EVGTGLGPT-LEFYTLLSHDLQRV------------------------------GLGLWR
SDSDSLEAKKVDSHS----------------------------PADSRNLIQAPLGLFPR
PWPPSTASSEGSK-------FFKVVEYFRLVG-RIMAKALQDGRLLDLPLSTAFYK-LLL
GQE--------LDLYDIL--SFDAEFGKILQELQVLVERKRYLESCSSHS----------
-----QQIEELGFRGAPIEDLCLDFTLP-----------------------GYPDFVLKE
GE---------------------------------------ENTVVCIYNLEE-YISLVV
DATLK----AGIMRQVEAFKAGFN--------------------QVFDIS--SLQIFSPQ
ELD-----YLICGRREL----------WEPETLVEHIKFDHG-YTSKSP-----------
-AIVNLLEIMT----EFTPEQ-QHAFC-------QFVTGAPRLPP-GGLASLNPKLTIVR
KHSSTAANTSNAAG----------------------------------------------
AAESADDDLPSVMTC---ANYLKLPPYS----------TKEVMHKKLLYAINE
>n1_1_Brachypodium_distachyon_XM_003581528.1 .
VRVSRN-RILDSAAKVMEMFS-----------------SQKAV----LE-VEY-----FG
EVGTGLGPT-LEFYTLLSHDLQRV------------------------------GLGLWR
SDSPHDSDSLEAKKHD---------------------------SAERRNLIQAPLGLFPR
PWPSTTVSSEGSK-------FFKVVEYFRLAG-RVMAKALQDGRLMDLPLSTAFYK-LLL
GQE--------LDLYDIL--SFDTEFGKILQELQVLVERKRFLESCDLN-----------
-----QQVRDLCFHGSPIEDLCLDFTLP-----------------------GYPDYVLKE
GK---------------------------------------ENTLVCIYNLEE-YISLVV
DATIK----TGIMRQIEAFKAGFN--------------------QVFDMS--SLQIFSPQ
ELD-----YLICGRREL----------WEPETLVEHIKFDHG-YTSKSP-----------
-AIVNVLEIMA----EFTLEQ-QHAFC-------QFVTGAPRLPP-GGLAALNPKLTIVR
KHSSTSQNNSNTAG----------------------------------------------
ATETADDDLPSVMTC---ANYLKLPPYS----------TKEVMHKKLLYAINE
>T_Zea_mays_EU945789.1 .
----------------------------------------KAV----LE-VEY-----FG
EVGTGLGPT-LEFYTLLSRELQRV------------------------------DLGLWR
SHSSDNSGMQIDANADDLIRSKNHESES---------------LTESRNIVQSPLGLFPQ
PWPPTAAALEGSK-------FFKVVEYFRLVG-RVMAKALQDGRLLDLPLSTAFYK-LLL
GQE--------LDLYDIL--SFDTEFGKTLQELQILVARKQFLDSCSSES----------
------QKIDLCFRGAPVEDLYLDFTLP-----------------------GYPEYVLKE
GG---------------------------------------ENAEVNICNLEE-YISLVV
DATVK----TGIMRQVEAFKAGFN--------------------QVFDIS--SLQIFSPQ
ELD-----YLICGRCEL----------WEPETLPEHIKFDHG-YTSKSP-----------
-AIVNFLEIMA----EFTPEQ-QHAFC-------QFVTGAPRLPP-GGLAALNPKLTIVR
KHSSVANNNSNATG----------------------------------------------
ATESADDDLPSVMTC---ANYLKLPPYS----------TKAIMLKKLLYAINE
>W5_1_Setaria_italica_AGNK01004144.1_R .
--VSRN-RILDSAAKVMEMFS-----------------NQKAV----LE-VEY-----FG
EVGTGLGPT-SEFYTLLSHDLQRV------------------------------DLGLWR
SHSTGNSGTQIDGNGYHLIGIKHESES----------------LFESRNVVQAHLGLFPQ
PWPPSAAALEGSK-------FFKVVEYFRLVG-RVMAKALQDGRLLDLPLSTAFYK-LLL
GQX--------LELYDVL--SFDTEFGKILQELQILVARKRFLESCCSDS----------
-----RKIEELCFRGAPVEDLCLDFTLP-----------------------GYPDYVLX-
---------------------------------------------VDIYNLEE-YISLVV
DATVK----TGIMRQVEAMKAGFN--------------------QVFDIS--SLQIFSPQ
ELD-----YLICGRREL----------WEXEILLEHIKFDHG-YTSKSP-----------
-AIVNLXEIMA----EFTPEQ-QHSFC-------QFVTGAPRLPP-GGLAALNPKLTIVR
------------------------------------------------------------
-----------------------------------------------------
>n1_1_Sorghum_bicolor_XM_002447508.1 .
VRVSRN-RILDSAAKVMEMFS-----------------NQKAV----LE-VEY-----FG
EVGTGLGPT-LEFYTLLSRELQRV------------------------------DLGLWR
SHSPDDSGMQLDGNADDLTSEKRESES----------------LVESRNIVQAPLGLFPQ
PWPPSAAASEGSK-------FFKVVEYFRLVG-RTMAKALQDGRLLDLPLSTAFYK-LLL
GQE--------LDLYDIL--SFDTEFGKTLQELQILVARKQFLESCSSEN----------
-----QKIEELCFRGAPIEDLCLDFTLP-----------------------GYPDYVLKE
GG---------------------------------------ENAVVNIYNLEE-YISLVV
DATVK----TGIMRQVEALKAGFN--------------------QVFDIS--TLQIFSPQ
ELD-----YLFCGRREL----------WEPETLPEHIKFDHG-YTSKSP-----------
-AIVNFLEIMA----EFTPEQ-QHAFC-------QFVTGAPRLPP-GGLAALNPKLTIVR
KHSSAANNTSNPTG----------------------------------------------
ATESADDDLPSVMTC---ANYLKLPPYS----------TKAIMLKKLLYAINE
>H5_1_Saccharum_officinarum_FJ348723.1_R .
FLVTVF-LVFVAVLKFMEMFS-----------------NQKAV----LE-VEY-----FG
EVGTGLGPT-LEFYTLLSRELQRV------------------------------DLGLWR
SHSPDDSGMQIDGNADDLTDEKRESES----------------LVESRNIVKAPLGLFPQ
PWPPSAAASEGSK-------FFKVVEYFRLVG-RTMAKALQDGRLLDLPLSTAFYK-LLL
GQX--------LDLYDIL--SFDTEFGKTLQELQILVARKQX------------------
----AKKIEELCFRGAPIEDLCLDFTLP-----------------------GYPDYVLKE
GGENAVVSDMVA---------------FFSPFSVAADYSYCYPLLVNIYNLEE-YISLVV
DATVK----TGIMRQVEALKAGFN--------------------QVFDIS--SLQIFSPQ
ELD-----YLICGRREL----------WX---LPEHIKFDHG-YTSKSP-----------
-AIVNV---------SFTPEQ-QHAFC-------QFVTGAPRLPP-GGLAALNPKLTIVR
KVNQLSX-----------------------------------------------------
-----DDDLPSVMTC---ANYLKLPPYS----------TK-------------
>T_Oryza_sativa_NM_001052126.1 .
VRVSRN-RILDSAAKVMEMFS-----------------SQRAV----LE-VEY-----FG
EVGTGLGPT-LEFYTLLSHELQSV------------------------------RLGLWR
SSSPSDTGMQIDRSASPDDDLAAKEL----SSDL---------PDNGSHLIQAPFGLFPR
PWPLTVDASEGSR-------FSKVIEHFRLVG-RVMAKVLQDGRLLDLPLSTALYK-LIL
GQE--------LDLFDII--SFDAEFGKTLQELQILVERKRFLESTYGMN----------
----QLEVTDLRFRGTPIEDLCLDFTLP-----------------------GYPDYILKE
GE---------------------------------------ENTIVNIYNLEE-YVTLVV
DATVK----SGIMRQVEAFRSGFN--------------------QVFDIS--SLKIFSPE
ELD-----YLICGRREI----------WEPDSLVDNIKFDHG-YTAKSP-----------
-AIVNLLEIMA----EFTPEQ-QHAFC-------QFVTGAPRLPP-GGLAALNPKLTIVR
KHPSSAVNTSNIAG----------------------------------------------
VTESADDDLPSVMTC---ANYLKLPPYS----------TKEVMRKKLLYAILE
>W5_1_Oryza_glaberrima_ADWL01003129.1_R .
--VSRN-RILDSAAKVMEMFS-----------------SQRAV----LE-VEY-----FG
EVGTGLGPT-LEFYTLLSHELQSV------------------------------RLGLWR
SSSPSDTGMQIDRSASPDDDLAAKEL----SSDL---------PDNGSHLIQAPFGLFPR
PWPLTVDASEGSR-------FSKVIEHFRLVG-RVMAKVLQDGRLLDLPLSTALYK-LIL
GQX--------LDLFDII--SFDAEFGKTLQELQILVERKRFLESTYGMN----------
----QLEVTDLRFRGTPIEDLCLDFTLP-----------------------GYPDYILKE
GE---------------------------------------ENTIVSIYNLEE-YVTLVV
DATVK----SGIMRQVEAFRSGFN--------------------QVXXIS--SLKIFSPE
ELD-----YLICGRREI----------WX-DSLVDNIKFDHG-YTAKSP-----------
-AIVNVS---------ALYEQ-QHAFC-------QFVTGAPRLPP-GGLAALNPKLTIVR
KVTFX-------------------------------------------------------
-----DDDLPSVMTC---ANYLKLPPYS----------TKX-MRKKLLYAILE
>W5_1_Oryza_brachyantha_AGAT01002470.1_R .
--VSRN-RILDSAAKVMEMFS-----------------SQRAV----LE-VEY-----FG
EVGTGLGPT-LEFYTLLGHELQSA------------------------------RLGLWR
SSSPSDSGMQIDRSGVSPEVDLATKE----NSDL---------PDNDSHLIHAPFGLFPR
PWPASVDASEGGK-------FSKVIEHFRLVG-RVMAKVLQDGRLLDLPLSTAFYK-LIL
GQX--------LDLFDII--SFDAEFGKTLQELQVLVERKRFLESTYGMN----------
----QLEVADLRFRGAPIEDLCLDFTLP-----------------------GYPDYILKQ
GE---------------------------------------ENTTVSIYNLEE-YVSLIM
DATVK----SGIMRQIEAFRSGFN--------------------QVFDIS--SLKIFSPE
ELD-----YLICGRREI----------WX-DSLVDNIKFDHG-YTAKSP-----------
--VIIMAEFTP--------EQ-QHAFC-------QFVTGASRLPP-GGLAALSPKLTIVR
KVIFX-------------------------------------------------------
-----DDDLPSVMTC---ANYVKLPPYS----------TKXVMRKKLLFAILE
>N5_1_Brachypodium_distachyon_XM_003573382.1 .
--VSRN-RILDSATKVMEMFS-----------------SQRAV----LE-VEY-----FG
EVGTGLGPT-LEFYTLLGHELQSA------------------------------RLGLWR
SSSPYGSEMEIDWSGMVHVNSEEELPGKELDSDF---------PDDRRHLIQAPLGLFPR
PWPSDVDASEGSR-------FFKVIEYFRLIG-RVMAKVLQDGRLLDLPLSTAFYK-LIL
GQE--------LDLFDII--SFDAELGKTLQEMQVLIERKRFLESTSGRN----------
----QLQVTDLCFRGTPVEDLCLDFTLP-----------------------GFPNYVLKE
GK---------------------------------------QNTIVNIHNLEE-YVTLVV
DATIK----SGIMKQVEAFRSGFS--------------------QVFDIS--SLQIFSPQ
ELD-----YLLCGRQEI----------WEPESLVDNIKFDHG-YTAKSP-----------
-AIINLLEIMV----EFTPDQ-QHAFC-------QFVTGASRLPP-GGLAALSPKLTIVR
KHPSSGVNTSNATG----------------------------------------------
ATEAADDDLPSVMTC---ANYLKLPPYS----------TKEIMRKKLLYAILE
>N5_1_Triticum_aestivum_AK331719.1 .
--VSRN-RILDSAAKVMEMFS-----------------SQRAV----LE-VEY-----FG
EVGTGLGPT-LEFYTLLGHELQSA------------------------------RLGLWR
SSLPDDYSEMEIDKNGVIHVDSDDDVPPPQELNS---------SEDTRNLIQAPLGLFPR
PWPSNVDTSEGSR-------FFKVVEYFRLVG-RVVAKVLQDGRLLDLPLSTAFYK-LIL
GQE--------LDLFDII--SFDAELGKTLQELQVLVERKRFLESTCGKD----------
----QLEVADLRFRGAPIEDLCLDFTLP-----------------------GFPDYILKE
GE---------------------------------------QNTIVNIHNLEE-YVSLVV
DVTVK----SGIIKQVEAFRSGFN--------------------QVFDIS--SLQIFSPQ
ELD-----YLICGRQEI----------WEAESLVDNIKFDHG-FTAKSP-----------
-AIINLLEIMS----EFTPDQ-QHAFC-------QFVTGASRLPT-GGLAALSPKLTIVR
KHPSSGVSTLNTSG----------------------------------------------
VTDAADDDLPSVMTC---ANYLKLPPYS----------TKEVMRKKLLYAILE
>T5_1_TSA_Panicum_JR062976.1 .
--VSRN-RILDSAAKVMEMFS-----------------SQRAV----LE-VEY-----FG
EVGTGLGPT-LEFYTLLSHELQSA------------------------------QLGLWR
STTPYDSGLQIDMNDVINLDPEDGSSGKKLSSDL---------PGDGRHLIQAPLGLFPR
PWPPKADASEGSR-------FFKVLEYFRLIG-QVTAKVLQDGRLLDLPLSTAFYK-LIL
GQE--------LDVFDIV--SFDSEFGKTLQELRVLVERKKFLESTPGEN----------
----QLEVADLRFHGAAIEDLCLDFTLP-----------------------GYTDYILKE
GE---------------------------------------GSAIVNIYNLDE-YITLLV
DATVK----SGVKRQVEAFRSGFN--------------------QVFDIS--SLQIFSPQ
ELD-----YLICGRQEI----------WEPESLVDNIKFDHG-YTAKSP-----------
-AIVNLLEIMA----EFTPDQ-QHAFC-------QFVTGAPRLPP-GGLAALSPKLTIVR
KHPSSAVNTSNSTG----------------------------------------------
ATESADDDLPSVMTC---ANYLKLPPYS----------TKEIMRKKLLYAILE
>W5_1_Setaria_italica_AGNK01000004.1_R .
--VSRN-RILDSAAKVMEMFS-----------------SQRAV----LE-VEY-----FG
EVGTGLGPT-LEFYTLLSHELQSS------------------------------QLGLWR
STSPYDSGLQIDRSDAINLDPEDGLSGKELNSDL---------PGDGRHLIQAPLGLFPR
PWPPKADSSEGTR-------FFKVLEYFRLIG-QVMAKVLQDGRLLDLPLSTAFYK-LIL
GQX--------LDLFDIV--SFDSEFGKTLQELRVLVERKKFLESTPGEN----------
----QLEVADLRFRGAAIEDLCLDFTLP-----------------------GYPDYVLKE
GE---------------------------------------GHSQVNIYNLEE-YISLLV
DATVK----SGIKRQIEAFRSGFN--------------------QVFDIS--SLQIFSPQ
ELD-----YLICGRQEI----------WEXESLVDNIKFDHG-YTAKSP-----------
-AIVNV---------EFTPEQ-QHAFC-------QFVTGAPRLPP-GGLAALSPKLTIVR
XHPSSVVNTSNSTG----------------------------------------------
VTEPADDDLPSVMTC---ANYLKLPPYS----------TKXIMRKKLLYAILE
>N5_1_Zea_mays_AY103840.1 .
--VSRN-RILDSAAKVMEMFS-----------------SQRAV----LE-VEY-----FG
EVGTGLGPT-LEFYTLLSHELQCA------------------------------QLGLWR
ATSSYDSGLHTDMKDVIRLDPEDGSSGKELNTDL---------PGDGMYLIQAPLGLFPR
PWPPKVDTSEGSR-------FFKVLEYFRLIG-QVIAKVLQDGRLLDLPLSTAFYK-LIL
GQE--------LDLFDIV--SFDSEFGKTLQELQVLVERKQFLESTSGKN----------
----QLQVADLCFHGASIEDLCLDFTLP-----------------------GYPDYVLKE
GE---------------------------------------GGTIVNIYNLEE-YITLVV
DATVK----SGIKRQVEAFRSGFN--------------------QVFDMS--SLHIFSPQ
ELD-----YLICGRQEI----------WESESLVDNIKFDHG-YTAKSP-----------
-AIVNLLEILS----EFTPEQ-QHAFC-------QFVTGAPRLPH-GGLAALSPKLTIVR
KHPSSAVNTSNSTG----------------------------------------------
AVESADDDLPSVMTC---ANYLKLPPYS----------TKEIMRKKLLYAILE
>N5_1_Sorghum_bicolor_XM_002453073.1 .
--VSRN-RILDSAAKVMEMFS-----------------SQRAV----LE-VEY-----FG
EVGTGLGPT-LEFYTLLSHELQSA------------------------------QLGLWR
SSS-YDSGLHIDRKDVISLDPEDDSSGKGPNTDL---------PGDGRHLIQAPLGLFPR
PWPPKVDASEGSR-------LFKVLEHFRLIG-QVMAKVLQDGRLLDLPLSTAFYK-LIL
GQE--------LDLFDIV--SFDSEFGKTLQELRVLVERKQFLESTCGKN----------
----QLQVADLRFHGASIEDLCLDFTLP-----------------------GYPDYVLKE
GE---------------------------------------GSTIVNIYNLEE-YITLVV
DATVK----SGIKRQVEAFRSGFN--------------------QVFDMS--SLHIFSPQ
ELD-----YLICGRQEI----------WELESLVDNIKFDHG-YTAKSP-----------
-AIVNLLEILS----EFTPEQ-QHAFC-------QFVTGAPRLPP-GGLAALNPKLTIVR
KHPSSAVNTSNSTG----------------------------------------------
ATESADDDLPSVMTC---ANYLKLPPYS----------TKEIMRKKLLYAILE
>N5_1_Selaginella_moellendorffii_XM_002974044.1 .
--VSRT-RILDSAAKVMELYS-----------------GHKAV----LE-VEY-----FG
EVGTGLGPT-LEFYTLVSRELQKN------------------------------SLDLWR
TESRPGSPQQADTEMPDINEDVLDEPSENQASVQP--------VEQNIDYVTAPHGLFPR
PWHPA---STDAR-------YTKTVEHFRLLG-RVMAKALQDGRLLDLPFSIPFYK-LVL
GQE--------LDLYDVK--AIDPELGSTLDELQGLVRRKQYLEGVC-------------
----HQMSDGLRFRGSRIEDLCLDFTLP-----------------------GYPEFHLKE
GG---------------------------------------NEIMVTLDNLEE-YVALVV
DATVK----MGISAQMEALRSGFS--------------------QVFQLS--SLQIFTEQ
ELD-----NLLCGRREL----------WTPETLVDHIKFDHG-YTSASP-----------
-PVRHLLEIMG----EFTAEE-QRDFL-------RFATGAPRLPP-GGLAALNPKLTIVR
KHPTGGNGSSVVLGSTPPGAASAMG-----------------------------------
STTLADGDLPSVMTC---ANYLKLPPYS----------SREVMRERLMYAISE
>N5_1_Picea_sitchensis_EF676410.1 .
--VYRH-RILDSAMKVMEIYG-----------------SHKAV----LE-VEY-----FG
EVGTGLGPT-LEFYTLLSHELQKK------------------------------VLGMWR
SGSCSKEAAVAENVEMWDVEQHGAFLHTNEVSKIP--------TVETEEFVQSPQGLFPR
PWPPNADSLQGSQ-------FSKAINYFHLLG-QVMAKALQDGRLLDLPLSTAFYKLVLM
QEL---------DLFDIQ--SFDRELGTTLQEMDAFVRRKQFLESLDDDN----------
----GKALSDLLFHNARIDDLFLDFTLP-----------------------GYPDYVLKS
EG---------------------------------------NNIMVHIDNLEE-YISLVV
DATVK----TGIMPQMEAFRAGFN--------------------QVFSLS--SLQIFTES
ELE-----SLLCGGREL----------WAAQSLVDQIKFDHG-YTSNSP-----------
-SIVNLLEILG----EFTPEQ-QGAFL-------RFVTGAPRLPP-GGLAALNPKLTIVR
KHSTGANGGIKG------------------------------------------------
TAQATDRDLPSVMTC---ANYLKLPPYS----------CKEVMRERLMYAITE
>n1_1_Picea_glauca_BT108408.1 .
VRVSRS-RILDSAAKVMEMYS-----------------NQKAV----LE-VEY-----FG
EVGTGLGPT-LEFYTLLSHELQKS------------------------------ALGMWR
TTSSPIVSTIESDVEMPGEAIESSSSLEKINKEC---------TGVNEDFVQAPLGLFPR
PWPPNTDSSCGSQ-------FSKVLDNFRLLG-RVMAKALQDGRLLDLPLSTAFYK-LIL
GQE--------LDLYDIL--SFDLELGTILLEMQAIVGKKQFLEAMPGDN----------
----RKTISELCFRDARIEDLCLDFTLP-----------------------GYPEYALKT
GE---------------------------------------SDTMVNIDNLEE-YVPLVV
DAVVK----TGIMPQMEAFRAGFN--------------------QVFLLS--ALQIFAGD
ELD-----YLLCGRREL----------WVAEKLVDHIKFDHG-YTAKSP-----------
-PIINLLQIMG----EFTPEQ-QRAFC-------RFVTGAPRLPP-GGLAVLNPKLTIVR
KHPTIVNGGVNGSA----------------------------------------------
SAEAADGDLPSVMTC---ANYLKLPPYS----------SKEVMRARLLYAISE
>T1_1_TSA_Larix_JR152446.1 .
VRVSRS-RILDSAAKVMEMYS-----------------NQKAV----LE-VEY-----FG
EVGTGLGPT-LEFYTLLSHELQKS------------------------------ALGMWR
TASSPTVSTIESEVERSGEAIESSSSLEKTNKEC---------TVGNADFVQAPLGLFPR
PWPPTTDSTISSQ-------FSKVLDNFRLLG-RVMAKALQDGRLLDLPLSTAFYK-LIL
GQE--------LDLYDIL--SFDPELGTVLLEMQALVCKKQYLEAMPSDN----------
----RKIISELCFRDARIEDLCLDFTLP-----------------------GYPEYALKT
GE---------------------------------------SDTMVSIDNLEE-YVPLVV
DAVVK----TGIIPQMEAFRAGFN--------------------QVFPLS--SLQIFAGD
ELD-----YLLCGRREL----------WVAEKLVDHIKFDHG-YTAKSP-----------
-PIVNLLQIMG----EFTPEQ-QRAFC-------RFVTGAPRLPP-GGLAVLNPKLTIVR
KHPTIVTGGVTGPA----------------------------------------------
SAEAADGDLPSVMTC---ANYLKLPPYS----------SKEVMRARLLYAISE
>T_Physcomitrella_patens_XM_001769525.1 .
------------------------------------------------------------
------------------------------------------------------------
--------------------------------------------------VTAPQGLFPR
PWHPDTDPGSNKK-------YWKVLEHFRLLG-RVMAKALQDGRLLDVPMSTAFYK-IIL
GQARWVQE---LDLYDIQ--TLDPELGRTLFEMQGLIRRKQLLETHGGKR----------
-----EEVEALTFRGSRLEDLCLDFTLP-----------------------GYPEYELRS
NG---------------------------------------REVAVDLDNLEE-YVSLVV
EATVK----VGVGPQIEAFRSGFN--------------------QVFQLS--SLQIFSED
ELD-----YLLCGRREL----------WAPESLPDIMKFDHG-YTASSP-----------
-PIRN-VSRWP----CPSPEE-QRAFL-------RFVTGAPRLPP-GGLAALNPKLTIVR
KVLALGSTPPGAAAGM--------------------------------------------
GTTLADRDLPSVMTC---ANYLKLPPYS----------CKEIMRERLLYAIHE
>T_Physcomitrella_patens_XM_001779610.1 .
------------------------------------------------------------
------------------------------------------------------------
------------------------------------------------------------
------------------------LEHFRLLG-RVMAKALQDGRLLDVPLSTAFCK-IIL
GQASGLE----LDLYDMQ--TVDPDLGRTLFEMQGLIQRKQFLEGHGGKR----------
-----EEVEALNFRGSKLEDLCLDFTLP-----------------------GYPEYELKS
NG---------------------------------------REVAVDLDNLEE-YVSMVV
EATVK----VGIAAQIEAFRAGFN--------------------QVFPLS--SLQIFSED
ELD-----YLLCGRREL----------WAPESLPDIMKFDHG-YTASSP-----------
-PIRN-VSSC-----ELSPED-QRAFL-------RFVTGAPRLPP-GGLAALNPKLTIVR
KHPTDGSGVPLGSTPPGALAGL--------------------------------------
GTTLADKDLPSVMTC---ANYLKLPPYS----------CKEIMRKRLLYAIHE
>T5_1_TSA_Coleochaete_JO235193.1 .
--VSRT-RILDSAAKVMELYA-----------------GHKAV----LE-VEY-----FG
EVGTGLGPT-LEFYTLLSHELQRQ------------------------------SLKLWR
SEVPKEIAPDGLPSDTSDVEMRDVDELNAVGNSATPPRCEWGRLCKGDEFVHAPHGLFPK
PWSQGAERAQS-------ADFPKVVENFRLLG-RVVAKALQDSRLLDLPFSPAFYR-LAL
GQE--------LDLYDIQ--AFDPALGNTLEEMQGLVRRRQELLASVPLD----------
----IAAVEGLAFRGSKVEDMCLDFTLP-----------------------GQPDFLLKE
EG---------------------------------------ANVTVTLENLEE-YVQLVV
NATVK----EGIQAQLDAFRAGFN--------------------QVFSLS--SLQLFTED
ELD-----ALLCGRKEL----------WTADMLGEHIKFDHG-YTAGSP-----------
-VIRNLLEVMG----DFNPEE-QRSFL-------RFVTGAPRLPP-GGLSALYPKLTIVR
KHPTGGTGVALTGTTPPGAASSLG------------------------------------
GTTLADGDLPSVMTC---ANYLKLPPYS----------CKEIMRERLLYAIQE
>Chlorokybus_atmophyticus_HO410993.1 .
--VSRS-RILDSVMKVMELYS-----------------SHKAV----LE-VEY-----FG
EVGTGLGPT-LEFYTLVSHEMQKR------------------------------SLNMWR
SEGVHQSADIRKGAALATDTAARDIVARDEDAPSKTAVK--GSTWDASKYVVAPFGLFPA
PIARGKDVRGHSD--HDAAATHKVPELFKLLG-RVIAKAFQDGRLLDIPLSPAFYK-LML
GQE--------LDLYDIR--SFDPAFGATLEEMMALSHRRRAALERGE------------
----RPSSDMLLLRGAPVEALCLDFTLP-----------------------GQPDYELKP
HG---------------------------------------ADISVTGENLHE-YVELVV
DATVK----SGIAEQLDAFTAGFN--------------------QVFALK--SLQVFSAE
ELE-----AILCGSREQ----------WTVESLADNIKFDHG-YNSNSP-----------
-PIRQLMQILS----EFTPEE-QRHFL-------RFVTGAPRLPP-GGLAGLTPKLTIVR
KHPTGAGAPGTTPPNVVNAL----------------------------------------
GTPLADGDLPSVMTC---ANYLKLPPYS----------CKEIMRERLLYAISE
>N5_1_Chlamydomonas_reinhardtii_XM_001700727.1 .
--VSRK-RILESAAKVMELYA-----------------RSRAV----LE-LEY-----FN
EVGTGLGPT-LEFYTLLSHELQRK------------------------------DLGMWR
HEEQDDTQKQKQDKQRAGSGA----------------------------YVNAPWGLFPR
PLPPASVSGSGGAG----AAAAKVVEHFRLLG-RTLAKALQDNRLLDLPLSHVFFA-AAL
GSP--------LDMWDIA--RFDPGLGATLARLHAALVAHRAAGG---------------
-----AVSGPLLVDGVPLEDLCITFVLP-----------------------GQPDYPLRP
GG---------------------------------------GDMVVSTAEQLAEYMAAVT
DATLG----SGVAAQMGAFREGFN--------------------EVFSLS--TLSIFNED
EIE-----VLLCGSGER----------WTLQALSEAIKFDHG-YTANSQ-----------
-PVKYLLEIMS----ELDAAD-QRAFL-------RFVTGCPRLPP-GGLTALQPRLTVVR
KHPRWVAAGLGGAG----------------------------------------------
TMCAADADLPSVMTC---ANYIKLPPYS----------SKAVMAARLMYAIRE
>N5_1_Volvox_carteri_XM_002954155.1 .
--VSRK-RILESAAKVMELYA-----------------RSRAV----LE-LEY-----FG
EVGTGLGPT-LEFYTLLCHELQRK------------------------------DLAMLG
EGEDAEAKGLRASASASASPDTMEVDGGCE-------------------YVNAPWGLFPR
PLPPAARSSPAG---------LKAVERFRLLG-RTLAKALQDNRLLDLPLSHVFYA-AAL
GSP--------LDMWDIA--RIDPGLGATLAKLHSALVAYRAAG----------------
------GSGTLLVDGVSVEDLCITFVLP-----------------------GTPDYPLRP
GG---------------------------------------EELVVGSAEQLGEYIEAVV
DATLG----SGVAAQMAAFREGFN--------------------EVFSLS--TLSLFHED
EIE-----VLLCGSGER----------WTMQVLAEAIKFDHG-YTANSQ-----------
-PVRFLLEILS----GLDASE-QRAFL-------RFVTGCPRLPP-GGLTALQPRLTVVR
KHPSGGEGPSNNPTPVGSFQEAGLSLGAAT------------------------------
AVCAADADLPSVMTC---ANYIKLPPYS----------SKAVMSARLMYAIRE
>H5_1_Zea_mays_AC187245.3_R .
--VARS-AIIEGAVSVMTNHG-----------------PSNRI----IE-VEF-----EG
EIGTGRGPT-FEFYSTVSHELQRA------------------------------GLGMWR
GDSGEHG------------------------------------------FVHAPFGLFPK
PWPPSSQG----------IDFTNMLQKFKLLG-NLVVRAVLDGRILDIPLSKAFYK-IML
EQE--------LDMYDIL--SFDPELGRTVIEFQALVSRKNFLETSSEE-----------
----SNPTADLSYKNVKLEDLCLDFTLP-----------------------GNPEYELVP
GG---------------------------------------SEKMVTLDSLDQ-YVSLVV
YATLK----SGIAKQIEAFKSGIX--------------------QVFDLK--ALKMFTEE
EME-----RILCGEQGA----------WDXKNLEDHIVFEHG-YDMSSQ-----------
-PVIIVXXX------EFGREE-QRAFT-------QFSTGAPHLPL-GGLASLDPKLTVVR
XQ----------------------------------------------------------
CDGNVDDELPSVTTC---RHFIKLPPYS----------SK-------------
>n1_1_Sorghum_bicolor_XM_002439152.1 .
--VARS-AILEGAVSVMTSHG-----------------SSSRI----ID-VEF-----EG
EVGTGRGPT-FEFYTTVTHELQRG------------------------------GLGMWR
GDSGEHG------------------------------------------FIHAPFGLFPK
PWSPSGTSSQG-------VDFTNMLQKFKLLG-NLVARAVLDGRILDIPLSKAFYK-VML
EQE--------LDIYDIP--LFDPELGKIVIEFQALVSRKNFLETSSRA-----------
----SNPMVDLTYKNVKLEDLCLDFTLP-----------------------GNPEYELVP
GG---------------------------------------SEKPVTLESLGE-YVSLVA
DATLK----SGIAKQIEAFKSGIN--------------------EVFALK--ALKMFTEE
EME-----CILCGEQDA----------WALKNLEDHMEFEHG-YDMSSQ-----------
-PIIIFLEILR----EFGREE-QRAFI-------QFSTGAPQLPL-GGLASLEPKLTVVR
KQ----------------------------------------------------------
CDGNVDDELPSVNTC---RHFIKLPPYS----------SKEIMRTKLKYAITE
>T1_1_TSA_Panicum_JR064665.1 .
--VSRS-AILEGAVSMMTNHG-----------------PSSRI----VE-VEF-----EG
EVGTGRGPT-FEFYTAVSHELQRA------------------------------GLGMWR
GDNCEDG------------------------------------------FIHASFGLFPK
PWSPSGMPG---------IDFSNVLQKFKLLG-HLVVRAVLDGRILDIPLSKAFYK-IML
EQE--------LDMYDIP--SFDPELGKTLIEFQALVNKKKFLETSSTT-----------
----SKHTAVLSYKNVKLEDLCLDFTLP-----------------------GSPEYELIP
GG---------------------------------------SQKMVTLDSLEE-YVYLVV
DATLK----SGIAKQIEAFKSGIN--------------------EVFALK--TLKMFTEE
EME-----RILCGEQDS----------WALKNLEDHMEFEHG-YDMSSP-----------
-SIITFLEILR----EFGREE-QRAFI-------QFTTGTPQLPL-GGLALLEPKLTVVR
KQ----------------------------------------------------------
CDGNVDDELPSVNTC---RHFIKLPPYS----------SKEIMREKLKYAITE
>W5_1_Setaria_italica_AGNK01001430.1 .
YRVTRS-AIIEGAVSMMTNHG-----------------PSSRI----IE-VEF-----EG
EVGTGRGPT-FEFYTTVSHELQRA------------------------------GLGMWR
GDNREDG------------------------------------------FIHASFGLFPK
PWSSSSMQG---------IDFSNVLQKFKLLG-HLVVRAVLDGRILDIPLSKAFYK-IVL
EX---------LDIYDIP--SFDPELGKTLIEFQALVKRKKFMX----------------
---------CFVLQNVKLEDLCLDFTLP-----------------------GSPEYELIP
RG---------------------------------------SQKMVTLDSLEE-YVSLVV
DATLK----SGIAKQIEAFKSGIX--------------------QVFTLK--ALKMFTEE
EME-----RILCGEQDA----------WAXKNLEDHMEFEHG-YDISSP-----------
-SIXWFLEILR----ELGREE-QRAFI-------QFTTGAAQLPL-GGLASLDPKLTVVR
KVCISFNTKLH-------------------------------------------------
LGSKSDLSMNTYLTC-------XLLVFV----------SQEIMKKKLKYAITE
>T_Oryza_sativa_NM_001061038.1 .
--------------------------------------------------VEF-----DG
EVGTGRGPT-FEFYTTVSHELQRV------------------------------GLGMWR
GDDTSQECEAG--------------------------------------FVHAPFGLFPQ
PWSSANTSSQGIS-------LSNVVQKFKLLG-HLVARAVLDGRVLDIPLSKAFYK-IML
EQD--------LDIYDIP--SFDPKLGKTVMEFQALVKRKKFLEERA-------------
----SNPAADLSYKNVRLEDLCLDFTLP-----------------------GNPEYELVP
GG---------------------------------------SEKMVTLDNLEE-YVSSIV
DATLK----SGISNQIEAFKAGIN--------------------KVFALK--TLRLFSED
EME-----RILCGEQDS----------WASNKLEDHINFDYG-YDANSA-----------
-SVISFLEILR----EFGRED-QRAFL-------HFTTGAPQLPL-GGLASLDPKLTVVR
KQ----------------------------------------------------------
HDGKVDNELPSVNTC---RHFFKLPPYS----------SKEIMRQKLKYAIKE
>n1_1_Brachypodium_distachyon_XM_003566607.1 .
--VMRG-NILEDAASMMSTHA-----------------SSNET----LE-VVF-----EG
EVGTGRGPT-FEFYTTVSHELQRV------------------------------GTGMWR
GDNARKPEGETV-------------------------------------FLHATFGLFPQ
PWSSVSSSSRG-------IELSDVVKKFKLLG-HLVARAVLDGRILDIPLSKAFYK-IML
GQE--------LDIYDIP--TFDPELGKTVLEFQALVKRKKFLETSSERA----------
----SNPSAYLSYKNVRLEDLCLDFTLP-----------------------GNPEYELVP
GG---------------------------------------SEKMVTLDNLEE-YVYLIV
DATLK----SGIDKQIQAFKSAIN--------------------EVLSLK--TLGMFNEE
EIE-----RILCGKQDA----------WASSKLEDHIQFDHG-YEVNSQ-----------
-PIICFLEILR----EFGREE-QRAFI-------QFTTGAPQLPL-GGLASLDPKLTVVR
KK----------------------------------------------------------
CDGNVDNELPSVNTC---RHFIKLPPYS----------SKEIMRNKLKYALAE
>W5_1_Eutrema_salsugineum_AHIU01013111.1 .
FLACRE-NILESAAKMMELYG-----------------KQKVV----VE-VEY-----NE
EVGTGLGPT-LEFYTLVSRAFQNP------------------------------DLGMWR
STRSFVGKSSEDPG-----------------------------------ALGYASGLFPR
PWSGTSAA------------FPGVLQKFVLLG-TVVAKALQDGRVLDLPFSKAFYK-LIL
GQX--------LSSFDIH--FVDPELCKTLVELQALARRRKVIAEAQSDS----------
----RAAMYDLSFRGTKIEDLCLEFALP-----------------------GYTDYVLDL
XX------------------------------------------XVNLDNLEE-YIKAIV
NATVC----NGIRKQVEAFRSGFX--------------------QVFPIE--HLLIFNEE
ELE-----TMLCGERDL----------FX-NEVLDHIKFDHG-YTSSSP-----------
-PVEXLLEILH----EFDKEQ-QRAFL-------QFVTGCPRLPP-GGLASLNPKLTIVR
KXYCSVSFQQH-------------------------------------------------
GSDSSETDLPSVMTC---ANYLKLPPYS----------SKXKMKEKLIYAITE
>n1_1_Arabidopsis_lyrata_XM_002870951.1 .
--VCRE-KILESAAKMMELYG-----------------NQKVV----IE-VEY-----SE
EVGTGLGPT-LEFYTLVSRAFQNP------------------------------DLGMWR
NDCSSFVGKPGEHSG----------------------------------VLASSSGLFPR
PWSGTSTT-------------SDVLQKFVLLG-TVVAKALQDGRVLDLPFSKAFYK-LIL
GQE--------LSSFDIH--FVDPELCKTMVELQALARRKKVFNEAHGDS----------
----RPAKCDLSFHGTKIEDLSLGFALP-----------------------GYTDYDLAP
YS---------------------------------------DNDMVNLDNLEE-YIKAIV
NATVC----NGIQKQVEAFQSGFN--------------------QVFPIE--HLRIFNEE
ELE-----TMLCGERDL----------FNMNEVLDHIKFDHG-YTSSSP-----------
-PVENLLEILH----EFDREQ-QRAFL-------QFVTGSPRLPH-GGLASLNPKLTIVR
KH----------------------------------------------------------
GSDSSDTDLPSVMTC---ANYLKLPAYS----------SKEKMKEKLIYAITE
>T_Arabidopsis_thaliana_NM_120366.3_UPL4_AT5G02880 .
----------------------------------------KVV----IE-VEY-----SE
EVGTGLGPT-LEFYTLVSRAFQNP------------------------------DLGMWR
NDCSFIVGKPVEHSG----------------------------------VLASSSGLFPR
PWSGTSTT-------------SDVLQKFVLLG-TVVAKALQDGRVLDLPLSKAFYK-LIL
GQE--------LSSFDIH--FVDPELCKTLVELQALVRRKKLFAEAHGDS----------
----GAAKCDLSFHGTKIEDLCLEFALP-----------------------GYTDYDLAP
YS---------------------------------------ANDMVNLDNLEE-YIKGIV
NATVC----NGIQKQVEAFRSGFN--------------------QVFSIE--HLRIFNEE
ELE-----TMLCGECDL----------FSMNEVLDHIKFDHG-YTSSSP-----------
-PVEYLLQILH----EFDREQ-QRAFL-------QFVTGSPRLPH-GGLASLSPKLTIVR
KH----------------------------------------------------------
GSDSSDTDLPSVMTC---ANYLKLPPYS----------SKEKMKEKLIYAITE
>t4_1_TSA_Panicum_JR062920.1 .
FKVDRD-DILVSAAEMMKSYA-----------------KSNAL----LE-VEY-----KE
EVGTGLGPT-MEFYTLISHEFQKS------------------------------GLGMWR
GELPCEAVTNDAHVSR---------------------------------FVVAPKGLFPR
PWSASADCAS----------FQEVSKQFHLLG-QVVAKAIKDGRILDIPFSKAFYK-LIL
GQE--------LNIYDIQ--SFDSELAISLMEFQAIACRRKYAESNLMRD----------
----CQIISDLTYRGCRIEDLAIDFALP-----------------------GYPDYMLSS
GS---------------------------------------SSGSLNVENLEE-YVHHVV
EATVK----SGIARQMEAFKSGFN--------------------EVFPLN--KLQVFSED
ELD-----RLLCGEQDT----------WDFGKLVDHIKFDHG-YTSSSP-----------
-PVINLLEIIQ----EFGSHQ-RRAFL-------QFITGSPRLPP-GGLAALNPKFTVVR
KH----------------------------------------------------------
NSNDADSDLPSVMTC---ANYLKLPPYS----------SKEKMREKLIYAITE
>H5_1_Zea_mays_AC209366.3_R .
FKVDRD-DILVSAAKMMKSHA-----------------KSNAL----LE-VEY-----KE
EVGTGLGPT-MEFYTLISHEFQKS------------------------------GLGMWR
GELPCKSGTHDTHVSR---------------------------------FVVASNGLFPR
PWSASEDPAS----------FQEVSERFHLLG-LVVAKAIKDNRILDIPFSKAFYK-LIL
GQX--------LNIYDIQ--SLDSELAICLVEFQALACQRKYAESNLTR-----------
----DCQISDLTYRGCRIEDLAIEFALP-----------------------GYPEYVLS-
------------------------------------------XXXLNAENLEE-YVRHVV
DATVK----SGIARQMEAFKSGFN--------------------EVFALQ--KLQVFSED
ELE-----RLLCGEQDT----------WXFAKLVDHIKFDHG-YTSSSP-----------
-PVINV---------EFGSIQ-RRAFL-------QFITGSPRLPP-GGLAALNPKFTVVR
KVCFCRKALVYVSVRLNHLLLTLCNNKQN-------------------------------
NSNDVDHDLPSVMTC---ANYLKLPPYS----------SKXKMREKLLYAITE
>N5_1_Sorghum_bicolor_XM_002441187.1 .
FKVDRD-DILVSAAKMMKSHA-----------------KSNAL----LE-VEY-----KE
EVGTGLGPT-MEFYTLISHEFQKS------------------------------GLGMWR
GELPCESVTDNGHVSE---------------------------------FVVAPNGLFPR
PWSASADSAS----------FQEVSKRFHLLG-LVVAKAIKDNRILDIPFSKAFYK-LIL
GQE--------LNIYDIQ--SLDSELATSLVEFQALACRRKYAESNLTRD----------
----CQIISDLTYRGCRIEDLAIEFALP-----------------------GYPEYVLSL
GS---------------------------------------CSDSLNAENLEE-YVRHVV
DATVK----SGIARQMEAFKSGFN--------------------EVFPLK--KLQVFSED
ELE-----RLLCGEQDT----------WDFAKLVDHIKFDHG-YTSSSP-----------
-PVINLLEIIQ----EFGSLE-RRAFL-------QFITGSPRLPP-GGLAALNPKFTVVR
K-----------------------------------------------------------
NSNDADDDLPSVMTC---ANYLKLPPYS----------SKEKMREKLLYAITE
>N4_1_Oryza_sativa_AK064382.1 .
FKVDRD-NILVSAAKVMQSHA-----------------RSNAM----LE-VEY-----EE
EVGTGLGPT-MEFYTLISHEFQKS------------------------------GLGMWR
GELSGEAGLDNVHGGSV--------------------------------FVVAPNGLFPK
PWSTHVDCSS----------FSEVNKQFHLLG-QVVAKAVKDNRILDIPFSKAFYR-LIL
GQE--------LNIYDIH--SFDPELAMTLMEFKALAARRKYLESSSSGD----------
----CKSTSDLSYRGCRIEDLAIEFALP-----------------------GYPEYVLSL
EN---------------------------------------SLDNVSADNLEQ-YVSFVV
DATIR----SGIARQLEAFKSGFN--------------------EVFPLS--MLQVFSED
ELE-----RLLCGEQDT----------WDFAKLVDHIKFDHG-YTSSSP-----------
-PVINLLEVIQ----EFEGHQ-RRAFL-------QFITGSPRLPP-GGLAALNPKLTVVR
KH----------------------------------------------------------
NSNEADDDLPSVMTC---ANYLKLPPYS----------SKDKMREKLLYAITE
>T5_1_TSA_Triticum_JP219269.1 .
FKVDRD-DILASAAKMMHSYA-----------------KSSAL----LE-VEY-----EE
EVGTGLGPT-MEFYTLISHEFQKS------------------------------GLGMWR
GELSCEAGTNNAHIGSR--------------------------------TVVAPNGLFPR
PWSASVDCAS----------FSEINKRFHLLG-QVLAKAIKDGRILDIPFSKAFYK-LIL
GQE--------LNIYDIN--SFDPELAMTLMEFKALTCQRKYLESCSTRE----------
----CQSTSDLSYRGCKIEDLVIDFAVP-----------------------GYPEYVLSS
EG---------------------------------------TSDNVTGENLEE-YVSFVV
EATVK----SGITRQLEAFESGFS--------------------QVFPLS--TLRAFSED
ELE-----RLLCGEQDN----------WDFVKLVDHIKFDHG-YTSSSP-----------
-AVLNLLEIIQ----EFGCHE-RRAFL-------QFITGSPRLPP-GGLAALNPNLTVVR
KH----------------------------------------------------------
SNNDADDDLPSVMTC---ANYLKLPAYC----------SKERMREKLLYAITE
>N5_1_Brachypodium_distachyon_XM_003566126.1 .
FKVDRD-DILVSTAKIMQSYA-----------------RSNAV----LE-VEY-----EE
EVGTGLGPT-MEFYTLISHEFQKS------------------------------GLGMWR
GELPCKAVTDSAHVDPI--------------------------------TVAAPNGLFPR
PWSPSVDCAS----------FLEVNKRFHLLG-QVVAKAIKDGRILDIPFSRAFYK-LML
GQE--------LNIYDIN--SFDPELAMTLTEFKALTCQRKYIESCSTRD----------
----RQSTSDLSYRGCRIEDLAIDFAVP-----------------------GYPEF----
---------------------------------------------VTHENLEE-YVSFVV
EATVK----SGIARQLEAFKSGFS--------------------EVFPLS--TLRVFSED
ELE-----RFLCGEQDN----------WDFVKLVDHIKFDHG-YTSSSP-----------
-AVINFLEIIQ----EFECHE-RRAFL-------QFITGSPRLPP-GGLAALNPNLTVVR
K-----------------------------------------------------------
HNNVADDDLPSVMTC---ANYLKLPSYS----------SKEKMREKLIYAITE
>W5_1_Phoenix_dactylifera_ACYX02007019.1_R .
FKVNRN-DVLGSAAKMMELHA-----------------RGKAV----LE-VEY-----NE
EVGTGLGPT-MEFYTLVSHEFQKV------------------------------GLGMWR
EDLGLHAGSGKVVGESG--------------------------------FVPAPFGLFPQ
PWSAANSVSNG-------IQFAEVIKKFSLLG-QLVAKAIKDGRILDIPFSKAFYK-VIL
EQX--------LGMYDIE--SFDPKLGRTLQEFQALVYRKRFLESISKEN----------
----YKCASDLDYRNTRIEDLCLGFTLP-----------------------GYSDYELTS
ESNSKMVIHNTLLYEIFFLLLKLN--------------KLFFFLLVNISNLEE-YVALVA
DATIK----SGIARQVEAFKSGFN--------------------KVFPLR--TLQIFTED
ELE-----RLLCGERDT----------WXFTELVDHIKFDHG-YTASSL-----------
-PVVNV---------EFECDQ-RRAFL-------QFVTGARRLPP-GGLAALNPKLTVVR
XH----------------------------------------------------------
CCQDADLDLPSVMTC---ANYLKLPPYS----------SK-------------
>n1_1_Medicago_truncatula_XM_003625529.1 .
--VFRD-RILESAAQMMNQNA-----------------SRKVV----LE-VEY-----DG
EVGSGFGPT-LEFYTLVCKEFQNP------------------------------GLGLWR
EDTQ--------------------------------------------------YGLFPR
PWLKMQDESDG-------LKISEVQKKFVLLG-QVVAKAIQDGRHLDLHISKAFHK-LIC
GKK--------LSLYDIQ--SFDPELGSTLLEFHALINRKKQLESDCKEN----------
----SMLESDLTFRNSKIEDLCLDFSLP-----------------------GNLED----
------------------------------------------------------YILLLK
NATIG----SGISCQLQAFRLGFN--------------------QVFPIE--HLRVFSEE
ELE-----LILCGEPNS----------WTFNDLLKHFKFDHG-YTARSP-----------
-PIMNLLEILQ----EFNNEE-RRAFV-------QFVTRSPRLPP-GGLASLDPKLTVVQ
KIS---------------------------------------------------------
SYNHTDTDLPSVMTC---ANYLKLPPYS----------SKERMKQKLLYAITE
>W5_1_Citrullus_lanatus_AGCB01027419.1_R .
-LVHRN-QILDSATKMMNQYA-----------------HQKVL----LE-VEY-----DE
EVGTGLGPT-LEFYTLVSREFQKF------------------------------GLGMWR
GDHDAFISRKSLNIEGRE-------------------------------TIESPFGLFPR
PWPSTPDTDKL--------HFSEVMKNFVLLG-QIVAKAIQDGRVMDIYFSKTFYK-LIL
GQX--------VSIYDIQ--SFDPELGTVLLEFQALVNRNKLLESVYVEN----------
----SSSKHELCYHNTNIEDLCLDFTLP-----------------------GYPDYLLTS
SQ---------------------------------------DNSMVNTKNLED-YVSLVA
DATLY----SGISRQIEAFKSGFY--------------------QVFPIE--HLQVFTAE
ELE-----RLICGEQDS----------WAXNELLDNMKFDHG-YTSSSP-----------
-SIIHV---------EFDNEQ-QRAFL-------QFVTGAPRLPS-GGFASLNPKLTIVR
XH----------------------------------------------------------
SNNLVDYDLPSVMTC---ANYLKLPPYS----------SK-------------
>W5_1_Cucumis_melo_CAJI01007311.1_R .
-LVHRD-QILDSASKMMDQYA-----------------HQKVL----LE-VEY-----DE
EVGTGLGPT-LEFYTLVSREFQKY------------------------------GLGMWR
GDHDAFISGKRLNIEGRE-------------------------------TTESPFGLFPR
PWPSTLDTDKL--------HLPEVMKKFVLLG-QIVAKAIQDGRVLDIYFSKSFYK-LIL
GQX--------LSIYDIQ--SFDPELGTVLLEFQSLVNRNKILGTVYEEN----------
----SSSKLEFSYHNTNIEDLCLDFTLP-----------------------GYPDYLLTS
SQ---------------------------------------DNSMVNAKNLED-YVSLVA
DATLY----SGISRQIEAFKSGFNQVS-----------------QVFPIE--HLQVFTAE
ELE-----RLICGEQDI----------WAVXDLLDNMKFDHG-YTSSSP-----------
-SIIHV---------EFDNKQ-QRAFL-------QFVTGAPRLPS-GGFASLNPKLTIVR
XH----------------------------------------------------------
SSNLVDYDLPSVMTC---ANYLKLPPYS----------SK-------------
>T5_1_TSA_Siraitia_JL526918.1 .
-LVHRD-QILDSAAKMMDQYA-----------------HQKVL----LE-AEY-----DE
EVGTGLGPT-LEFYTLVSREFQKY------------------------------GLGMWR
RDHNAFISEKSLNIENRE-------------------------------TIESPFGLFPR
PWPSTLDTDDL--------HFSEVIKKFVLMG-QIVAKAIQDGRVMDIYFSKAFYK-LIL
GQE--------VSIYDIP--SFDPELGTTLLEFQALVNRSKLLESVYGEH----------
----SSSKLEVCYHNTKIEDLCLDFTLP-----------------------GYPDYLLTS
FH---------------------------------------DHSMVSTKNLED-YVSLVA
DATLK----SGISRQIEAFKSGFN--------------------QVFPIE--HLQVFTAE
ELE-----RLICGEQDS----------WALSELLDNMKFDHG-YTASSP-----------
-SIINLLGIIQ----EFDNEQ-RRAFL-------QFVTGAPRLPP-GGFASLNPKLTIVR
KH----------------------------------------------------------
SSNLVDADLPSVMTC---ANYLKLPSYS----------SKEIMKEKLLYAITE
>t4_1_TSA_Cannabis_JP454167.1 .
FLVSRD-SILESAKQMMEQHA-----------------RHKGL----LE-VVF-----ND
EVGTGIGPT-LEFFTLVSHEFQKT------------------------------GLGMWR
DDHGSASDTSWQLENKE--------------------------------FVMCPLGLFPR
PWSSSTDVSDG-------TQFSGVMKNFELLG-QILAKALHNGRVLDLHFSKAFYK-LIL
GQE--------LGLFDIM--SFDPELGRTLLEFKALADRKLFLDSTGGVV----------
----STSNIDTCFRNTRIEDLSLDFTLP-----------------------GYPDFCLAS
GP---------------------------------------DYDTVTMRNLEN-YVSLVV
DATLN----GGISRQMEAFKLGFN--------------------QVFPIE--QLQIFTEE
ELE-----RLLCGEHNS----------WAADELVDQVKFDHG-YTASSP-----------
-PVVNLLEIIQ----EFNKKQ-QRAFL-------QFVTGAPRLPP-GGLASLNPKLTIVR
KH----------------------------------------------------------
CNGYVDADLPSVMTC---ANYLKLPPYS----------SKERMKEKLLYAITE
>W5_1_Eucalyptus_camaldulensis_BADO01114840.1_R .
FLVHRD-RIMDSAIQMMDLYA-----------------RQRVA----LE-VEF-----DD
EVGTGLGPT-LEFYTLISHEFQKP------------------------------GLGMWR
EDHGSFSSNKVMETHGSE-------------------------------MILSPFGLFPC
PWAPALCTSEN-------VEFAEVINRFILLG-KLVAKALQDGRVLDLHLSKAFYK-LII
GQD--------LTLYDIP--SFDPELGRTLLEFQALVDRKRFLESVHGES----------
----STLRNDLCFRNIAMEDLCLDFTVP-----------------------GYTNYVLSS
GP---------------------------------------DHKMVNMTNLED-YVSFVV
DATTN----SGISRQVEAFKSGFN--------------------QVFPIK--NLQIFSED
ELE-----RLLCGENNS----------WXFSELLEHVKFDHG-YTASST-----------
-PVIXLLETIQ----EFDREQ-QRSFL-------QFVTGAPRLPS-GGLASLNPKLTIVR
KVGEASHISLTSHFLSIRLPIFLYLLCRPLQH----------------------------
CSKSADAELPSVMTC---ANYLKLPPYS----------SXEKMKEKILYAIRE
>T1_1_TSA_Camellia_HP741707.1 .
--VHRN-CILESAAQMMDLHA-----------------RRKAI----LE-VEY-----SE
EVGTGLGPT-LEFYTLVSHEFQKS------------------------------GLGMWR
EDHGLLSWESFQDEDSG--------------------------------IVVFPCGLFPR
PWSSIVSTSSG-------LEFSEVIKKFVLLG-QVIAKALQDGRVLDIPFSKAFYK-LIL
GQE--------LTVYDIY--SFDLGLGRALLEFQAVIERKRYLESVCGEN----------
----STLKLDSCFRNTTIEDLCLDFTLP-----------------------GYPDYVLTS
GP---------------------------------------DPKLVNMMNLEE-YVSLIV
DATIN----TGIYRQVEAFKSGFN--------------------QVFPIE--HLQVFNEA
ELE-----RLLCGEREF----------WTSNELLDHIKFDHG-YTASSP-----------
-PIIDLLEIIR----EFDREQ-QRAFL-------QFVTGAPRLPT-GGLASLTPKLTIVR
KH----------------------------------------------------------
CSKGADADLPSVMTC---ANYLKLPPYS----------SKEMMKEKLLYAITE
>H5_1_Solanum_lycopersicum_AC216445.1_R .
FLVHRS-RILDSARQMMDLHA-----------------NQKVV----IE-VEY-----ND
EVGTGLGPT-LEFFTFVSHEFQKI------------------------------GLGMWR
GDYLAHASMSVEEESG---------------------------------IIFSPFGLFPR
PWSPSPHSLNG-------LEFSEVLKKFVLLG-QIVAKSLQDGRVLDLRLSRAFYK-LLL
GKV--------CSMFDIQ--SFDPELGGVLLEFQALVERKRHLESHPEGK----------
----SSLDLELNFRNTKIGDLCLDYTLP-----------------------GYPDYVLSS
AS---------------------------------------DAKTVDSSNLEE-YVLLVV
DATLN----SGILRQIGAFKSGFD--------------------QVFPIR--HLQVFTED
ELE-----RLLCGECGF----------WQSNELLDHIKFDHG-YTANSP-----------
-PVLXLLEIMK----EFDSKQ-QRAFL-------QFVTGAPRLPP-GGLASLSPKLTIVR
KVLPVDFLSAIVKTKRCSHHN---------------------------------------
VTSCSNVDLPSVMTC---ANYLKLPPYS----------SKEKMKEKLLYAITE
>W5_1_Solanum_tuberosum_AEWC01033511.1_R .
LLVHRS-RILDSARQMMDLHA-----------------NQKVV----IE-VEY-----ND
EVGTGLGPT-LEFFTLVSHEFQKI------------------------------GLAMWR
GDHMAHGSVSVEEESG---------------------------------IIFSPFGLFPR
PWSPSPHSLNG-------LEFSEVLKKFVLLG-QIVAKSLQDGRVLDLRLSRAFYK-LLL
LE---------LTVYDIP--SFDPELGGVLLEFQALVERKRHLESHPEGK----------
----SSLDLELNFRNTKIGDLCLDYTLP-----------------------GYPDYVLNS
AS---------------------------------------DAKTVDSSNLEE-YVLLVV
DATLN----SGISRQIGAFKSGFD--------------------QVFPIR--HLQVFTED
ELE-----RLLCGECGFWCF-------GQSNELLDHIKFDHG-YTANSP-----------
-PVLNV---------EFDSKQ-QRAFL-------QFVTGAPRLPP-GGLASLSPKLTIVR
KVLXQS------------------------------------------------------
CSVWVDADLPSVMTC---ANYLKLPPYS----------SKEKMKEKLLYAIME
>T5_1_TSA_Ipomoea_JP104603.1 .
FMVHRN-KILDSASQMMDLYA-----------------SQKVV----IE-VEY-----SE
EVGTGLGPT-LEFYTLVSHEFQKS------------------------------GLGMWR
GDCMSSGNISLVDDAHG--------------------------------SLSFAFGLFPR
PWSQSVSALGK-------IEFSEVLKKFVLLG-QIVAKSLQDGRVLDLPFSKAFYK-LIL
GKE--------LSIYDIQ--TFDPELGRTLLEFHALAERKKHVESLRERK----------
----STLMPELYFRNTKIEDLCLDFSLP-----------------------GYPDYILTS
DS-----------------------------------------ETVDLSNLEE-YVSLIV
NASIG----SGVSRQVESFKSGFD--------------------QVFPIK--HLQIFSEE
ELE-----RLLCGEREI----------WNSNELVDHIKFDHG-YTASSS-----------
-PAINLLEIIQ----EFNIEK-QRAFL-------QFVTGAPRLPP-GGLASLNPKLTIVR
KK----------------------------------------------------------
CSKWADDDLPSVMTC---ANYLKLPPYT----------TKEKMKEKLLYAITE
>T1_1_TSA_Lactuca_JI574068.1 .
--VYRN-QILESASKMMDLHA-----------------NQKVV----LE-VKY-----DE
EVGTGLGPT-LEFFTLVSNEFQKP------------------------------GMGMWR
GDNSGIGI-----------------------------------------VNSVPFGLFPS
PLRNSIT---------------DVNKKFVLLG-QVVAKALHDGRVLDIPFSKAFYK-LIL
GKE--------LTVYDIQ--SFDAGLGKTLIEFQALVERKKNLEKFG-------------
------KNSEFEFRGSKIQDLHLDFTLP-----------------------GYPDYILAS
GP---------------------------------------DKEMVNMMNLEN-YIELVA
DATIN----SGIMKQMEAFKSGFN--------------------QVFPIK--NLKIFTDE
ELE-----RLLCGESET----------WNSNQLSDLIKFDHG-YTASSP-----------
-PIIHFLEVIQ----EFDYEQ-QKAFV-------KFVTGAPRLPI-GGLASLNPKLTIVR
KL----------------------------------------------------------
CDKVVDADLPSVMTC---ANYLKLPPYS----------SKEMMKEKLLYAITE
>t4_1_TSA_Silene_JO777914.1 .
FAVVRD-QILESATQMMELYA-----------------QKNVV----IE-VEY-----ID
EVGTGLGPT-LEFYTLVCHDFQKN------------------------------GLGMWR
GDYMSPTMSYC--------------------------------------QQGTSLGLFPR
PWSPKSSNING-------IEFADVIKRFILLG-QIVGKALHDGRVLDIPFSKAFYK-LVL
GKE--------LSICDIQ--TFDPELGRTLLEFQALVDRRRFLEVGCTKN----------
----VPHGVILGFRGSSVEDLCLDFTLP-----------------------GYPDYILAS
ET--------------------------------------DDNMMVSSSNLED-YLCTVL
DATLY----SGISKQVEAFKSGLN--------------------QVFSDK--HLYLYTED
ELE-----RLLCGEHDS----------WVSLDLFDHIKFDHG-YTASSP-----------
-QIINLLEVVS----EFDYEQ-RRAFL-------QFVTGAPRLPP-GGLAALNPKMTIVR
KL----------------------------------------------------------
SSNSVDADLPSVMTC---ANYLKLPPYS----------SKEKMKEKLLYAITE
>W5_1_Linum_usitatissimum_AFSQ01001499.1_R .
FLVSRD-QILESAARMMELYN-----------------NVKTP----IE-IEY-----NE
EVGTGLGPT-LEFYTLVAREFQKS------------------------------DLLMWR
GKHFSSTV-----------------------------------------KDVSPIGLFPC
PIPPMMDAANG-------IQFSEISKKFVLLG-QVVAKALQDGRVLDLPFSKAFYK-LIL
NQX--------LNICDIP--SFDPELGRTLLEFQALFNRKKLLESNVGDN----------
----SSSNFDGCFRNTRIEDLCLDFTLP-----------------------GYPDYALDA
NQ---------------------------------------DNKMVNMDNLEE-YVTLVV
DATVC----SGITRQTEAFKSGFN--------------------QVYLIE--HLKIFTEE
ELE-----RLLCGEPDF----------WSXNELLDHIKFDHG-YTASSP-----------
-PX------------EFDYSK-RRAFI-------QFVTGAPRLPP-GGLASLNPKLTIVR
KVCLFLPLIPNETFLMTSSLLRFNLYKSPLFVSLSIH-----------------------
CSISSDEDLPSVMTC---ANYLKLPPYS----------SKEKMKEKLIYAITE
>N4_1_Glycine_max_XM_003537205.1 .
FLVHRD-RILESAAQMMDLHA-----------------SNKVV----LE-VEY-----DE
EVGTGLGPT-LEFYTLVCQEFQKS------------------------------GLAMWR
EDDSSFTLKTNLQAEEI--------------------------------GVHSFYGLFPR
PWSSMQDTSGG-------IQFSEVTKNFFLLG-QVVAKALQDGRILDLHFSKAFYK-LIL
GKE--------LSLYDIQ--SFDPGLGKVLQEFQALVMRKKFMESVSGGN----------
----SELQYGLSFRDMSIEDLCLDFTLP-----------------------GFPDIVLAS
GT---------------------------------------DHTMVNMRNLED-YVSLIV
DATVR----SGVSRQVEAFKSGFN--------------------QVFSID--HLRIFNEE
ELE-----RMLCGEYDS----------WAVNEFGDHIKFDHG-YTASSP-----------
-PIVNLLEIVR----EFDNGQ-RRAFL-------QFVTGAPRLPP-GGLASLNPKLTIVR
KH----------------------------------------------------------
CSNRADTDLPSVMTC---ANYLKLPPYS----------SKERMKEKLLYAITE
>N4_1_Glycine_max_XM_003541354.1 .
FLVHRD-RILESAAQMMDLHA-----------------SNKVV----LE-VEY-----DE
EVGTGLGPT-LEFYTLVCQEFQKS------------------------------GLGMWR
EDASSFTLKTNMEAEDI--------------------------------GTHSFYGLFPR
PWSSMQDTSGG-------IQFSEVIKNFFLLG-QVVAKALQDGRILDLHFSKAFYK-LIL
GKE--------LSLYDIQ--SFDPGLGKVLQEFQALVIRKKFVESVSGGN----------
----SELQHGLSFRDTRIEDLCLDFTLP-----------------------GFPDIVLAS
GT---------------------------------------DHTMVNTRNLED-YVSLIV
DATVR----SGVSRQVEAFKSGFN--------------------QVFSID--HLRIFNEE
ELE-----RMLCGECDS----------WAVNELGDHIKFDHG-YTASSP-----------
-PIINLLEIVR----EFDNEQ-RRAFL-------QFVTGAPRLPP-GGLASLNPKLTIVR
KH----------------------------------------------------------
CSNRADTDLPSVMTC---ANYLKLPPYS----------SKERMKEKLLYAITE
>H5_1_Medicago_truncatula_AC243352.3_R .
FLVYRD-RILESATQMMKLHA-----------------SHKVV----LE-VEY-----DE
EVGTGLGPT-LEFYTLVCQELQKS------------------------------GSGMWR
EDASSYTIKTNLQAEET--------------------------------GIHSLYGLFPR
PWLSTQDTSGG-------IQFSEVTNKFFLLG-QVVAKALQDGRVLDLHFSKAFYK-LIL
GKX--------LYLYDIQ--SLDPELGRVLHEFQALVNRKFCLESVCEGN----------
----SELEQGLSFRDSRIEDLCLDFTLP-----------------------GYPDIVLAS
GS---------------------------------------DHTMVKMRNLED-YVSLIV
DATVK----SGISRQVEAFKSGFN--------------------QVFPIE--NLQIFYEE
ELE-----RILCGEDDS----------WAXNELADHIKFDHG-YTASSP-----------
-PIVNXLEIIR----EFDHGQ-RRAFL-------QFVTGTPRLPP-GGLASLNPKLTIVR
XH----------------------------------------------------------
CSNQADTDLPSVMTC---ANYLKLPPYS----------SKERMKEKLLYAITE
>T6_1_TSA_Arachis_JR552608.1 .
ILVYRN-RILESAAQMMDQHA-----------------RNKVV----LE-VEY-----DE
EVGTGLGPT-LEFYTLVCRELQKS------------------------------GLGMWR
DDPCSFALKSNLQVEEM--------------------------------GINSLYGLFPR
PWSSTLDTSNG-------IQFSEVTKKFFLLG-QVIAKALQDGRVLDLHFSKAFYK-LIL
GKE--------LSLYDIQ--SLDPGLGRVLQEFQALINRKKFLEYFNGGN----------
-----ELEYGLSFRETRIEDLCLDFSLP-----------------------GYPDIVLAS
GH---------------------------------------DHTMVNLTNLEN-YVSLVV
DATVR----SGISRQVEAFKSGFN--------------------QVFSVE--HLKIFNEQ
ELE-----RMLCGEHDC----------WAINELADHIKFDHG-YTASSP-----------
-PIVNLLEIIQ----EFDHEQ-RRSFL-------QFVTGAPRLPP-GGLASLNPKLTIVR
KH----------------------------------------------------------
CSNRADSDLPSVMTC---ANYLKLPPYS----------SKERMKEKLLYAITE
>T_Populus_trichocarpa_XM_002322818.1 .
FIVLRD-QVLESAAQMMDRYA-----------------HLKVP----IE-VVY-----NE
EVGTGLGPT-LEFYTLVSKEFQKS------------------------------GIGMWR
EDHISFPTIENLQAEYSG-------------------------------IVKSPFGLFPR
PWSPTVDASDGV-------QFSEVIKKFFLLG-QIVAKALQDGRVLDLPFAKVFYK-LIL
QQE--------LNLYDIQ--SFDPELGRTLLEFQALVNRKKNMGLVIVEN----------
----SSSTQDACFWNTRIEDLCLDFTLP-----------------------GYSDYILSF
DE---------------------------------------DHKIVNMDNLEV-YVSHIV
DATIH----TGISRQVEAFKSGFN--------------------QVFPIK--HLMIFTEE
ELE-----RLLCGERDF----------WAFNELLDHIKFDHG-YTASSP-----------
-PIVNV---------EFEYEQ-RRSFL-------QFVTGAPRLPT-GGLASLNPKLTIVR
KSLFNHLSSWCSLQH---------------------------------------------
CSNCEDVDLPSVMTC---ANYLKLPPYS----------SKDKMKEKLLYAITE
>T_Populus_trichocarpa_XM_002326131.1 .
---------LESAAQMMDSYA-----------------HVKAP----IE-VEY-----NE
EVGTGLGPT-LEFYTLVSREFQKS------------------------------GLGMWR
QDHISFTTSETLQAEYSG-------------------------------IVNSSFGLFPR
PWPSSVDASDAA-------QFSEVIKKFFLLG-QIVAKALQDGRVLDLPFSKAFYK-LIL
QQE--------LNLYDIQ--SFDPELGRTLLEFQALVNRKKNMGSAFGEN----------
----SSSALDACFWNTKIEDLYLDFTLP-----------------------GYPDYVLSF
DE---------------------------------------DHKIVNMVNLDA-YVSRIV
DATIH----TGISRQVEAFKSGFN--------------------QVFPIK--HLMIFTEE
ELE-----RLLCGEREF----------WAFNELLDHIKFDHG-YTASSP-----------
-PVVNLLEIIK----EFEYEQ-RRSFL-------QFVTGAPRLPT-GGLASLNPKLTIVR
KSLFNHLSSWCSLQH---------------------------------------------
CSNCEDVDLPSVMTC---ANYLKLPPYS----------SKDKMKEKLLYAITE
>N4_1_Ricinus_communis_XM_002525139.1 .
FVVWRD-RIMESASQMMDLYA-----------------GVKVP----IE-VVY-----NE
EVGSGLGPT-LEFYTLVSHEFQKS------------------------------GLGIWR
DDSSLFADRKDLHTEDAG-------------------------------IVMSPFGLFPC
PWSSTLDTSDG-------IQFSEVIKKFFLMG-QLVAKALQDGRVLDLPFSKAFYK-LIL
QQE--------LNLYDIQ--SFDPGLGKTLIEFQAVVNRKKFLRLALGEN----------
----SCSNFDAYFRNTRIEDLFLDFTLP-----------------------GYPDYILHQ
-----------------------------------------DCKMVNMDNLEE-YISLVV
DATIN----AGISRQVEAFKSGFN--------------------QVFPIK--HLQVFTVE
ELE-----RLLCGEHDF----------WVYNELFDHIKFDHG-YTASSP-----------
-PITNLLEIMQ----GFNQEE-QRAFL-------QFVTGAPRLPP-GGLASLNPKLTIVR
KH----------------------------------------------------------
CSNRVDADLPSVMTC---ANYLKLPPYS----------SKEKMKEKLLYAITE
>W5_1_Theobroma_cacao_CACC01013527.1_R .
FLVWRD-RILDSATRMMDLHA-----------------RHKGL----LE-VEY-----NE
EVGTGLGPT-LEFYTLVCHEFQKS------------------------------GLGIWR
EDYRSIITSETLPVVDSG-------------------------------ILINPYGLFPH
PWSPTTDSCNG-------IQFSEVLKKFVLLG-QIVAKAIQDGRVLDVPFSKAFYK-IIL
GQX--------LCLYDIQ--SFNPELGRTLLEFQAIVDRKMHLESICVEN----------
----STLKLDLCFRNTRIEDLCLDFTLP-----------------------GYPDYVLSS
ECNHKMVSISILHSLPLRSTG------------IRTFTLFTHCFQVNLANLDN-YIKLVV
DATIH----TGIARQVEAFKSGFN--------------------QVFAIK--HLHIFTGE
ELE-----RLLCGERDF----------WAXNELLEHIKFDHG-YTASSP-----------
-PIINV---------EFEYAQ-RRAFL-------QFVTGAPRLPP-GGLASLNPKLTIVR
XH----------------------------------------------------------
SSNSADTELPSVMTC---ANYLKLPPYS----------SQERMKEKLLYAITE
>T_Vitis_vinifera_XM_002273167.1 .
----------DSAAQMMNLHA-----------------CQKVV----LE-VEY-----NE
EVGTGLGPT-LEFYTLVCHEFQKT------------------------------GLGMWR
EDYTSSTSCKSLQAGSG--------------------------------MVVSPSGLFPR
PWSSTLSTSNGI-------EFSDVTKQFVLLG-QVVAKALQDGRVLDLPFSKAFYKLAIL
GQE--------LSVYDIQ--SFDPELGRVLLEFQALIDRKRYLETVCGEK----------
----STFDVDMCFRNTKIEDLYLDFTLP-----------------------GYPEYVLTS
GS---------------------------------------DHKMVTMTNLEE-YVSLLV
DTTIN----AGISRQVEAFRSGFN--------------------QVFPIK--HLQIFTEE
ELE-----KLLCGERDS----------WACNGLLDHIKFDHG-YTASSP-----------
-PIINLLEIVQ----EFDHEQ-RRAFL-------QFVTGAPRLPP-GGLASLNPKLTIVR
KH----------------------------------------------------------
CSKWADADLPSVMTC---ANYLKLPPYS----------SKERMKEKLLYAITE
>t4_1_TSA_Betula_JP708735.1 .
FLVFRD-QILDSAAQMMDMHA-----------------RHKVP----IE-VEY-----SE
EVGTGLGPT-LEFYTLVSHEFQKS------------------------------GLGMWR
EEAFASRTSLQVEDMG---------------------------------ILVSPSGLFPC
PWPSTLNTSDE--------KFYEVIKKFVLLG-QVVAKSLQDGRVLDLHFSEAFYK-IIL
GQE--------LTLYDIQ--SLDPELGRTLLEFQALVNRKKFLESVNEEN----------
----SPPEFDLCFRDARIEDLCLDFTLP-----------------------GYPDYVLAS
GP---------------------------------------DHKMVNMRNLEE-YVSLIV
DATIN----AGISRQVEAFKSGFN--------------------QVSPIE--HLQIFTEE
ELE-----RLLCGEHDS----------WAFNELLDHIKFDHG-YTASSP-----------
-PIVNLLEIIQ----EFDHGQ-RRAFL-------QFVTGAPRLPP-GGLASLSPKLTIVR
KH----------------------------------------------------------
CSNSADTDLPSVMTC---ANYLKLPAYS----------SKERMKEKLLYAITE
>W5_1_Fragaria_vesca_AEMH01015736.1_R .
FLVFRN-RILDSAAQMMDLHA-----------------YQKVL----LE-VEY-----DE
EVGTGLGPT-LEFYTLVSHEFQKS------------------------------GLGMWR
EDGGFFTTGISHAEDTG--------------------------------ILICPCGLFPR
PWSSTMDASDG-------TQFSEVIKKFTLLG-KIVGKALQDGRVLDLHFSKAFYK-LIL
GQV--------LSLYDIQ--SFDPVLGRTLLEFKALVERKRFLESVHGEN----------
----PTSEFDSCFRKTRIEDLCLDFTLP-----------------------GYPDFVLAS
GF---------------------------------------DHKMVRLTNLEE-YVSLMA
DATIN----SGISRQVEAFKSGFX--------------------QVFPIE--HLQIFTEE
ELE-----RLLCGERDS----------WAXNELLDHIKFDHG-YTASSP-----------
-PIVNVX--------ELDQEH-RRAFL-------QFVTGAPRLPP-GGFASLNPKLTIVR
KVNTSEQLCFLNIYFYASFDISFRFPSFTALQLGGLGPTECDDLCKLSVATILIESKLQH
SSNSADLDLPSVMTC---ANYLKLPPYS----------SKVNLFPSLL-----
>W5_1_Malus_x_ACYM01058607.1_R .
FLVFRN-QILDSAAQMMDLHA-----------------SQKVL----LE-VEY-----SE
EVGTGLGPT-LEFYTLVSHEFQKS------------------------------GLGMWR
EDHGSFASGDGNTG-----------------------------------ILICPFGLFPR
PWLATS---------------DEVXKKFVLLG-QIVGRALQDGRVLDVHFSFSSQTYVFI
LQE--------LGVYDIL--SFDPELGKTLLEFKALVDRKRFSESVPGGS----------
----TTLEFDSCFRKTQIEDLCLDFTLP-----------------------GYPDFVLSS
RP---------------------------------------DHKMVNMTNLED-YVSLVA
DTTVH----AGISRQVEAFRSGFN--------------------QVFPIE--HLQIFTEE
ELE-----RLLCGERDF----------WQFNELLDHIKFDHG-YTVSSP-----------
-PIIVXLLEIH----KFDHEQ-RRAFL-------QFVTGAPRLPP-GGFASLSPKLTIVR
KXLQH-------------------------------------------------------
SSNCEDLDLPSVMTC---ANYLKLPPYS----------SQETMREKLLYAITE
>W5_1_Prunus_persica_AEKV01001312.1_R .
FLVFRN-QILDSAAQMMDLHA-----------------SHKVL----LE-VEY-----NE
EVGTGLGPT-LEFYTLVSHEFQKS------------------------------GLGMWR
EDHGSFISGTTHAEDTG--------------------------------ILICPFGLFPR
PWSSTLDTSDG-------IHFSEVMKKFVLLG-QIVGKALQDGRVLDLHFSKAFYK-LIL
GQX--------LGLYDIQ--SFDPELGRTLLEFKALMDRKKFMESVHGR-----------
----TTFEFDSCFRKTKIEDLCLDFTLP-----------------------GYPDFVLSS
RP---------------------------------------DNKMVSVTNLED-YVSFVA
DATVK----AGITRQVEAFKSGFN--------------------QVFPIE--HLQIFTEE
ELE-----HLLCGERDS----------WAFNELLDHIKFDHG-YTVSSP-----------
-PIVNXLLEIH----KFDQEQ-RRAFL-------QFVTGAPRLPP-GGFASLSPKLTIVR
KVHISKASCFLVAFYFWFRHRLIISLFALSILQH--------------------------
SSNCADLDLPSVMTC---ANYLKLPPYS----------SXERMKDKLLYAITE
>n1_1_Bathycoccus_prasinos_FO082272.1 .
-VRIRREHALSSAIKVFSSPQ-----------------TRKHV----LE-VEF-----YD
EVGTGIGPT-NEFYALVSKDLQRA------------------------------SHGIFR
SEHSATTTTKTDNAES---------------------------------LVNAPHGLFPK
PFRAVPN-------------ASKAIEIFRCVG-RAIGKVLQDGRLLDVKFNPNFFK-KLY
GLP--------LCLDDLE--LLEPELFSTLKKLETAVRD---------------------
--------GSGRLDGAKIEDLCLEFALP-------------------------DGANIEG
AS--------------------------------------VADEVVTAENASR-YIATVV
DDVLG----AGVEPLFQACREGFAD-------------------IVSNPS--QLAMFSLS
EID-----ALTCGVDEQTK--------WSERDLREHILCDHG-YQVNSK-----------
-PVVNLREILT----NMSDAE-RRSFL-------KFTTGSPRLPI-GGLASLNPKLKVVC
KQPTVLSEVGGGMNAAEMISE---------------------------------------
GTELADADLPSAMTC---ANYLKLPPYS----------SKEALELKLKLAISE
>n1_1_Micromonas_pusilla_XM_003054922.1 .
VRVSRE-RILESAVKVFDMTG-----------------AHKMV----LE-VEF-----LN
EVGTGTGPT-LEFYTLLSKELTQR------------------------------ALGAWR
DVPNADGTGSDIK------------------------------------YVNAPHGLFPA
PVSSSAYDVAPPGS----PGKLTRGDLFRLLG-RVVGKALQDGRLLDLGLSPAFFR-AIT
GRT--------LALADLS--EIDPELGRTLTQLSTAARRIDALKKAG-------------
-----ADFPSVTVGGAAIEDLCMTFTLP-----------------------GDDAFELKP
GG---------------------------------------ADVAITAENIAE-YVDAVV
DATVG----GGVARQIDAFRSGLS--------------------DILPPQ--ALVVFSEA
ELD-----CMLCGQGQK----------WTTELLSECVTYDHG-YTAQSP-----------
-PIRSLMETMC----GFGPEE-QRSFL-------RFVTGAPRMPP-GGLAALQPRLTVVC
KQPSGGGGGASTRQLAE-------------------------------------------
GTVLADKDLPSAMTC---ASYLKLPPYS----------RVEVLKERLTYAITE
>N6_1_Micromonas_sp._CP001328.1 .
VRVSRQ-RILESAMKVYEMPG-----------------AHKMV----LE-VEF-----FN
EVGTGTGPT-LEFYTLMSKEVTQR------------------------------SLKAWR
DAPVDGKPGPADG------------------------------------FVNAPHGLFPA
PVSAKDFDATVPGA----PGGIKRGDLFRMLG-RAVGKALQDGRLLDMALSPVFFR-AVS
GRT--------LALDDLA--EVDPELGRTLSQLSAAAKRIDALKRSGA------------
---AEKEWRAITVGGAAVEDLCLTFTLP-----------------------GDDTFELMP
GG---------------------------------------AEVAVTAENLGD-YVAAVV
DASVG----GGISRQLDAFRGGLA--------------------DVLPPV--ALGMFTEP
EID-----RMLCGQGQA----------WTPELLGECMTYDHG-YNAQSP-----------
-PIKALVEVMC----GYGPEE-QRAFL-------RFVTGAPRLPP-GGLAALQPRLTVVC
KQPSGAAGGAAGTGSQPLSS----------------------------------------
GTTLADADLPSAMTC---ASYLKLPPYS----------CVDVLKERLGYAITE
>N6_1_Ostreococcus_tauri_XM_003082210.1 .
VRVNRN-QIFESARKVFDIPN-----------------TLKMV----LE-VEF-----FE
EVGTGTGPT-LEFFTLLSKQFKRR------------------------------KLQLWR
DSGIANEED----------------------------------------LVVAPHGLFPA
PMAAPRMSG---------KTHASRIKNFKLLG-QAIGKVLQDGRMLDLPLAPAFYR-ALL
GRC--------LGLQDLI--EIDPGLGNTLRRLDAAANEIENMKRQGL------------
---PESTWKQVTVDGANIEDLCLTFVVP------------------------GSSVDLIK
GG---------------------------------------SDIVVNEVNLRE-YVDAVV
EACVG----SGVASYFESIQAGLE--------------------EVCPVA--RLRMFDEA
ELD-----TLICGQGEA----------WTPELLTDCITFDHG-YNAQSP-----------
-PIKNFCDILS----SFTPEQ-QRAFM-------RFVTGAPRLPP-GGLAALQPRLTVVC
KQPAPAVGSSSDSGNLSA------------------------------------------
GTPLADGDLPSAMTC---ASYLKLPPYS----------CKEVMAERLRYAMCE
>n1_1_Ostreococcus_lucimarinus_XM_001420734.1 .
VRVNRG-QIFESAKKVFDIPN-----------------TLKMV----LE-VEF-----FE
EVGTGTGPT-LEFFTLLSKQFKRR------------------------------KLNLWR
DSGVANEDD----------------------------------------LVVAPHGLFPA
PITPPRLGG---------KTHASRLKNFKLLG-QSIGKVLQDGRMLDLPLAPAFYR-MLL
GRS--------LGLHDLI--EIDPGLGNTLRRLDAAANEIETMKREGR------------
---PESEWRNVTVDGVNIEDLCLTFVIP------------------------GASMELIK
GG---------------------------------------SEVGVNEVNLRE-YVDTIV
DACVG----SGVAAYFESVRTGLE--------------------QVVPLA--RLQMFNES
ELE-----AVICGQGEQ----------WTPEMLTECITFDHG-YNALSP-----------
-PIKNFCDILS----AFTPNQ-QRSFM-------RFVTGAPRLPP-GGLASLQPRLTVVC
KQPSSTVGLSSIDSAPVAA-----------------------------------------
GTPLADGDLPSAMTC---ASYLKLPPYS----------CKEIMLERLTYAMSE
>n1_1_Volvox_carteri_XM_002950545.1 .
VRVRRT-HLVEDALEELGRQV-----------------KSDLLK--PLR-VHF-----IG
EEGIDAGGVKKEFFALLMERLLRP------------------------------DYGMML
YDETS-------------------------------------------------RTYWFN
PASLEPP------------------DSYFLLG-LVLGLAVYNRVLLAFPAPLLLYQ-KLR
GARE-------PGLRDLE--TWQPELARGLKQLLEYNGPEPVS-----------------
------EVFGLTFSVDVDRFG------------------------------HKETVPLKP
GG---------------------------------------EVIAVTETNRAE-YVALLA
SWYLG----GAVASQFEAFAAGFR--------------------TVCAGP--TLVLFNAQ
ELE-----RLVCGSPR-----------LDFAALRDSARYEGG-YGRDSR-----------
-VVGWLWEVV-----LQELSE-ERAFL-------KFFTGSDRSPQ-GGLGSLRPVIQ---
------------------------------------------------------------
RDGPDSHKLPTAHTC---FNTLLLPEYG----------SPTKLAALLRLAINN
>T_Chlamydomonas_reinhardtii_XM_001699774.1 .
VRVRRS-HLVEDALEEVGRQT-----------------RSDLLK--PLR-VHF-----IG
EEGIDAGGVKKEFFALLMERLLDP------------------------------GYGLMA
YDPAS-------------------------------------------------RTYWFN
ASSLEPA------------------SSYFLLG-LVLGLAVYNRVLLAFPAPLLLYQ-RLR
GGRE-------LGLRDLE--GWQPELAKGLRHILEYDGPEPLA-----------------
------DVFGLTFSVDVERFG------------------------------AIETVPLKP
GG---------------------------------------DQLLVTEANRAE-YVSLLA
AWHME----RATAEQYESFAAGFR--------------------VLCEGP--AMSLFNAQ
ELE-----RLVCGNPR-----------LDFTALKDAARYDGG-YSRGSA-----------
-AVGWLWDIVL----NELGPE-QRAFL-------KFFTGSDRSPL-GGLGSLRPVIQ---
------------------------------------------------------------
RDGPDSHKLPTAHTC---FNTLLLPEYS----------SRAKLLRLLRLAINN
>W2_1_Chlorella_variabilis_ADIC01000583.1 .
--------CLQDALDEIARQK-----------------PKDLFK--PLR-VHF-----IG
EDGIDAGGXKKEFFQLLVTELLCP------------------------------DYGMLI
YQPES-------------------------------------------------RTYWFN
PTTLEAD------------------AEFLLLG-XVLGLAIYNGVLLDFPLPLALYR-KIL
GQE--------VKLRDLE--DMQPTLGKSLRQLLQYEGPGSVE-----------------
------DVFCQSLVVEVPGFG------------------------------DTRVMPLRE
GG---------------------------------------ADIPVTGXNRRE-FVELYV
SFWLN----RSIHSQFESFAKGFL--------------------MLCGGP--ALQLFSAT
ELE-----RLVCGNPF-----------LDFESLQKSARYEGG-YSPX-R-----------
-VVQWLWQVVG----ELTREE-RKLFL-------KFFTGSDRAPI-GGLGNLRCLIQVGG
GGEGARRRPTSAAAAGHVRLSIARTARTEPHTSLPPRPQ---------------------
RDGPDSNRLPTSHTC---FNSLLLPSYR----------SKEKLADRLRLAILN
>W2_1_Coccomyxa_subellipsoidea_AGSI01000004.1_R .
---------LQDALNEVARQR-----------------PKDLFK--PLR-VHF-----IG
EDGIDAGGVKKEFFQLLVTELLCP------------------------------DYGLLQ
CMQES-------------------------------------------------RTYWFN
PSTLEAE------------------DEFMLIG-LVLGLAIYNGVLLDFPLPLALYR-KLL
GQP--------AGMRDLA--DMDPTLGKSLAQLLEVEGARTIY-----------------
-----CESFCLTFTAGLPGIG------------------------------EPVSAPLCD
DG---------------------------------------DDVAVTADNRRE-YVDAYV
DCILN----TSIEKQVRAFARGFM--------------------MLCGGP--AIHLFSAT
ELE-----RLVCGNPL-----------LDFAALQANSRYDGG-YSAEHR-----------
-VVKWLWEIVG----ELDDEE-KRRFL-------KFFTGSDRAPI-GGLGNLX-------
------------------------------------------------------------
---TDSQKLPTAHTC---FNTLLLPSYR----------SREVMSERLRLAIMN
>n1_1_Volvox_carteri_XM_002948767.1 .
IAVRRT-SLLADAAQQLSCRP-----------------AHHLKR--PLR-VSF-VSLGVA
EEGVDQGGVSREFFQLLVAEIFQP------------------------------QYGMFT
YNEES-------------------------------------------------RTFWFN
AAACLED---------------GAAGEFRLVG-AVLGLAIYNGIILDVHVPQAVYK-KLL
GEA--------VGLSDLE--EAFPTLGRSLRAVLSMDPDQ--------------------
----VEDVLCRNFEVQYDFFG------------------------------EQRTVPLIP
GG---------------------------------------SSIPVTGANRVQ-YVQRLV
EWTLN----ESVDTQFRAFAYGFH--------------------QVCGGP--ALSLFRHE
ELE-----LLICGLPH-----------LDFGALEANARYEGG-YHRQHP-----------
-AIVMFWQIIS----DFDLDQ-KRRFL-------FFTTGCDRAPV-AGLGALVLVIQ---
------------------------------------------------------------
RAGADTERLPTAHTC---FNALLLPEYC----------SKSKMKAKLLTAIEN
>T_Chlamydomonas_reinhardtii_XM_001695983.1 .
------------------------------------------------------YLQGMA
EEGVDQGGVSREFFQLLVAEIFQP------------------------------QYGLFT
YSEET-------------------------------------------------RTFWFN
TAMAALE----------------ADGEELPVG-LVLGLAIYNGVILDVHLPQVVYK-KLL
GEGP-------LGLADLA--EAFPALGRSLAAVMAMEPED--------------------
----VEDTLCRNFEVETEVFG------------------------------SRRAVPLIP
GG---------------------------------------QHVPVTGANVGR-YVARLC
EWTLG----EAVEAQFRAFATGFHQV------------------RVCGGP--ALSLFRHE
ELE-----LLICGLPH-----------LDFGALEANARYEGG-YGADHP-----------
-TVRMFWQVLS----GLDLDQ-KRRFL-------AFTTGCDRAPV-AGLGALVLTIQ---
------------------------------------------------------------
RSGPDSERLPSAHTC---FNVLMLPDYS----------TRSKLKTKLLTAIEN
>W2_1_Coccomyxa_subellipsoidea_AGSI01000019.1_R .
IRIRRD-RVLEDALNQVVGRP------------------HELKK--PLR-VTF-ISQGVD
EEGLDQGGVKKEFFQLLTREIFNQ------------------------------AYGMFV
FNEET-------------------------------------------------RTYWFN
ATSMEAE------------------TEFTLVG-QLMGLAIYNSVILDAHFPHCLYL-ELL
GRR--------PAVQDLK--QAMPELGRGLQQLLNFEGD---------------------
----VEATFARNFEVEFEYFG------------------------------EMRTEELKP
GG---------------------------------------ADIPVTNNNRQE-FVDLMT
DYYLC----RSVARQFSAFAAGFH--------------------SVAGGP--ALSLLRDE
ELE-----LLVCGLPH-----------LDFDALQAAARYEGG-FAADHP-----------
-TMRQFWRVIK----ALPLDK-KRRLLF------SCAVADCRAPV-GGLGKLTLIIQ---
------------------------------------------------------------
RSGPDSDRLPTAHTC---FNYLLLPEYA----------SEEKLRSRLLTAIEN
>n1_1_Micromonas_pusilla_XM_003062016.1 .
ISVNRE-RLLRDATRAVASRS-----------------PADLKK--PMR-VRF-SSDGVE
EEGVDEGGVTKEFFQLLVRELFLPPEKSSTTGDAEEEEEERSTGTDRPTSSSSSSSSVFT
VDEDS-------------------------------------------------GLFWFR
AGADDA----------------PSLSRCRLVG-AAIGLAIYNGVTLDVHLPHVAYK-RLF
GLS--------PTLADLR--ELSPSLGRGLEAMLEMRGDGGDDDDE--------------
-DVEDAVSRDFVYEYVDARSG------------------------------AVRSMEMKP
NG---------------------------------------SRVPVTRKNMRE-FVDLYV
KHALD----VAVRASFAAFAAGFH--------------------GVCGGP--ALHLFTPR
ELS-----LLVGGDPVV-----------DVDALRRVARYEGG-FDAKTR-----------
-CVSWFWEIVAE---DMSAEQ-RSRLL-------FFCTGCGRPPC-GGTSRLPFIVQ---
------------------------------------------------------------
RSGPDSDLLPTAHTC---FNVLLLPEYA----------SKEKLRERLAVAMAN
>n1_1_Micromonas_sp._XM_002508031.1 .
LVIERG-NLLKNALDAVASKT-----------------PADLKK--PLR-IKF-KSDGVE
EEGVDEGGVTKEFFQLMVREMFKDAR-----------TFVEFSEHGSEDKNSSLAPPMFT
LDEES-------------------------------------------------RYHWFN
PAASVSA---------------ESLARFRLFG-AALGLAIYNGVCLDVHLPPVAYR-RLC
GME--------PTLVDLC--ELSPSLGEGLQTLLDYDGDDIE------------------
------EVFYRDFVVERFDAETG----------------------------RTLTTELKP
GG---------------------------------------EHTAVTGGNRKE-FVKLYV
QHALD----KSVSAQFGAFKAGFE--------------------QVCGGP--ALGLFTPT
ELE-----LLVCGDPE-----------IDMKALERVTKYDGG-FDADHR-----------
-AIRDFWSVVH----SLPIAD-QKRLL-------FFATGCDRAPV-GGLENLPFVVQ---
------------------------------------------------------------
RSGPDTEHLPTAHTC---FNVLLLPEYD----------CQEKLRDRLAVAIAN
>T_Physcomitrella_patens_XM_001777877.1 .
----------------------------------------------------F-----EG
EAGVDEGGVTKEFFQLLIRELFNV------------------------------GYGMFT
YNEDT-------------------------------------------------RHFWFN
RDSMETK------------------HEFRLVG-NILGLAIYNGVILDIHFPKAVYK-KLL
RES--------VSLKDLR--DLEPQIAKGLEELFVYQGDV--------------------
-----ESTFCQNFQITYEYFG------------------------------EMKIYDLVE
DG---------------------------------------GNITVTNDNRER-YVSLYV
KYLLE----DSIREQFDAFLEGFY--------------------QVCIGP--ALSLFRHE
ELE-----LLICGLPH-----------FDFDALERVTKYENG-YTKDSQ-----------
-VIKWFWEVVK----SMSLDE-KKQLL-------FFTTGNDRAPV-GGLATLKFIIT---
------------------------------------------------------------
RNGDDTDRLPTAHTC---FNVLMVPNYS----------SKSKLENRLKLAIAN
>n1_1_Selaginella_moellendorffii_XM_002986992.1 .
LQVRRT-SLVQDSLHQLSLHH------------------YELKK--PLM-VIF-----EG
ESGVDQGGVTKEFFQLLVRDLFNV------------------------------GYGMFT
YSEES-------------------------------------------------RYFWFN
SNSMETD------------------LEFQLVG-IILGLAIYNGVILDVHFPLVVYK-KLL
GID--------PRLQDLR--DLQPQVYRSLNSLLSMEEI---------------------
------ESMDLYFEVSYDCFG------------------------------EIKTHELIP
NG---------------------------------------SSVQVTGENKQR-YVDLYV
NYLLE----TSIATQFSAFKRGFL--------------------QVCGGP--ALRLFQYE
ELE-----LLICGLRH-----------YDFDALERGTTYKGG-YTKDSN-----------
-VIQWFWNLVK----EMSVEE-KKQLL-------FFTTGNDRAPV-GGLGSLKLIIQ---
------------------------------------------------------------
RNGDDTERLPTAHTC---FNILLLPEYS----------SQEKLADRLKLAISN
>Klebsormidium_flaccidum_HO471214.1 .
-------HIVPDALAQLGHHT------------------FDLKK--PLK-VVF-----VG
EEAIDEGGVTKEFFQLVVRELFDV------------------------------RFGMFT
YDDES-------------------------------------------------REFWFS
QTSMESE------------------SEFHLVG-IILGLAIYNSVILDVHLPLVVYK-KLL
GGK--------PTLEDLK--DARPAVGRSLQKLLDFEGD---------------------
----VESAFGLDFQVSYENFG------------------------------AEVIHDLIT
NG---------------------------------------GQTPVTNANRQQ-YVELYV
KYVLE----ESIQTQFDAFRRGFL--------------------QVCGGP--ALSLFRHE
ELE-----LLVCGLPH-----------FDFDALSKEARYEAG-FTKDSP-----------
-VIKWFWELVK----AMSLDE-KKKLL-------FFTTGSSRAPI-GGLSELRFVVQ---
------------------------------------------------------------
RMGPDTDRLPTAHTC---FNVLLLPEYA----------TKEKLADRLHLAIKN
>t2_1_TSA_Nitella_JV739569.1 .
LRVSRS-RLVSDTVAQLQFMEK---------------VPRDLKK--PLK-VSF-----EG
EEGVDEGGITKEFFQLLVRDLFNV------------------------------SFGMFT
YNEET-------------------------------------------------RIFWFN
RNSIESE------------------EAFQLVG-LVLGLAIYNAVILDVHFPQVVYK-KLV
GLE--------PVLSDLK--DVQPDIERSLLQLLHFEGN---------------------
----VEETYCLCFQVEYEFFG------------------------------EIRTHDLLP
DG---------------------------------------GDIPVTAQNRDS-YVQLYT
KYLLQ----DSIENQFSAFLKGFK--------------------LVCNGS--AMELFRYE
ELE-----LLICGLPH-----------FDFGALEEYALYNGG-YSKECQ-----------
-AIRWFWELVH----SMTLEE-KKKLL-------FFTTGCDRAPI-GGLSKLRFVVQ---
------------------------------------------------------------
RSGPDTNRLPTAHTC---FNILLLPDYS----------SKERMKNRLLLAIKN
>n1_1_Volvox_carteri_XM_002947679.1 .
LRVRRGPYLVQDTLIQIHRAKE----------------TDSLKK--PLKVVKF-----IG
EEGVDEGGVAKEFFQLLVRQLFNP------------------------------DYGMFT
ADPTS-------------------------------------------------HLHWFR
PSRLEME------------------LEFELVG-ILIGLAIYNSHILEFQFPSVLYK-KLM
GAT----------VADLR--ELAPEVASSLAKLLQMPPD---------------------
----LVDSLGLVFQVDMEVGFG-----------------------------EVEPVDLVP
GG---------------------------------------GEMAVSAANRRL-YVDLYV
RHLLQ----DSIAPQFNPFQRGFL--------------------RLCSGA--ALGWFSPS
ELE-----LLVCGSRQ-----------LRLEELEGATQYDDG-YTKDSE-----------
-PVRWFWEVVH----ALPPAS-QKQLL-------FFVTGSDRVPI-KGLAHLNPPFVIS-
------------------------------------------------------------
RAGAHSDRLPSAHTC---FNHLLLPHYI----------SKEVLKVR-------
>T_Chlamydomonas_reinhardtii_XM_001698721.1 .
--------------------------------------------------VKF-----IG
EEGVDEGGVAKEFFQLLVRQLFNP------------------------------DYGMFT
SDPAS-------------------------------------------------HLHWFR
PAGKLAA--------------EDMELEFELVG-ILIGLAIYNSHILEFQFPPVLYK-KLM
GAT----------CPELP-------AAAAAAADGRENSAG--------------------
----ARSDLVSAFGISWTVGFG-----------------------------EVEAVELVP
GG---------------------------------------GELAVTAANRRT-YVDLYV
RHLLQ----DSIAPQFGPFRRGFL--------------------RLCSGA--ALGWFSAS
ELE-----LLVCGSRA-----------LRLTELEAATQYEDG-YTRDSE-----------
-PVRWFWEVVH----SLPPAG-QKRLL-------FFVTGSDRVPI-KGLAHLNPPFVIS-
------------------------------------------------------------
RAGAHSDRLPSAHTC---FNHLLLPHYN----------SKEVLRERLELSLQN
>n1_1_Micromonas_pusilla_XM_003063578.1 .
VRVRRD-TLVQDVLAQISSKR-----------------ERDLRK--PLK-VAF-----VG
EQGVDEGGVAKEFFQLFVRRVFDP------------------------------SFGMFA
HDDET-------------------------------------------------RTFWFA
PEADDLG---------------LEDVEFELIG-IVIGLAIYNEHILDFRFPMTIYR-KLL
GQT--------PSMRDLR--EVNPWRHQGFAKLLKARTAE--------------------
----EVDAFGLTFTATRIVFG------------------------------DEVVVDLIE
NG---------------------------------------RDVPVTIENRSA-YVKAYV
EWFFV----DAIQYPFDAFKRGFH--------------------RLCGGP--VIHFFRPE
ELE-----QLVCGCAH-----------FDFNALEAATRYEDG-YAKDDP-----------
-TMRMFWRVVH----AMTETQ-KRRLL-------FFATGSDRAPI-DGLGALPFVIR---
------------------------------------------------------------
RNGTEDHRLPTAHTC---FNHLLLPEYK----------DEGTLRARLTQAIEN
>n1_1_Micromonas_sp._XM_002505471.1 .
LDVRRD-CLLADTMRQLAYHVR----------------CGDIRK--PLR-VRF-----VG
EEGVDEGGVQKEFFQLIAPEVFSK-------------------------------RVGFE
WDDETN------------------------------------------------CCWFAK
GKQPWA--------------------EYELAG-VIVGLAVYNGHVLDLRLPKAAYK-KLT
GER--------VGLADLR--DVAPWHHNAALCLLRCENEDE-------------------
-----CASFGFSFSASYVDDVSG----------------------------ETECVDLLP
PCG--------------------------------------EETRVTMANRTE-YVHRYA
EWYLV----DSVAAQFDAFRVGFE--------------------RLCSGS--CVSMFRSD
ELE-----SVIVGAPS-----------LDFRALQANCSYEDG-LLVDSD-----------
-LSRWFWDVVHL---DLTAHQ-RRRLL-------CFVTGCDRAPV-AGLGSVRLALS---
------------------------------------------------------------
VNGSDDARLPTAHTC---FNHLMLPRYS----------CREVLRERLTTAIEN
>T_Emiliania_huxleyi_GE161674.1 .
------------------------------------------------------------
EDGIDEGGVQKEFFQLIMAQIFDV------------------------------AYGMFE
YDADT-------------------------------------------------RVFWFN
RSSL------------------ESHREFQLIG-VLIGVAIYNGVILDVRFPHVVYK-KLM
RQP--------LGLPDLQ--RAFPLVGRSLQQLLDFAPAEQV------------------
-----EETFALCMQVAYEEFG------------------------------ERKVFDLVE
GG---------------------------------------GEVPVTGANRAE-YVRLYT
QYLLV----DSVATQSDAFLRGFE--------------------SVCGGE--AIQLFRWE
ELE-----LLLCGSPN-----------LDFEALERVTQYDDG-FSCDSP-----------
-CIALLWEVIH----ELPLEM-KKKFL-------FFCTGSDRVPI-KGLGNLSFVIS---
------------------------------------------------------------
RNGSDEERLPSAHTC---FNHLLLPEYT----------TKSKLKAQLLKAVSD
>T_Oryza_sativa_Japonica_AK110355.1 .
LRVRRD-MLVHDTLGQLQGKS-----------------SGDLKK--PLK-IQF-----IG
EHGVDEGGVQKEWFQLIVAAIFDA------------------------------KFGMFS
YKQKS-------------------------------------------------RYFWFR
SAS-------------------TEISEFELIG-NLLGLAIYNSVILDVRFPLVVYK-KLL
GIQ--------PTLEDLC--AIRPALGRGLKQLLTFDGDV--------------------
-----ESVYCRSFAVTVTDKLLG----------------------------TARNVELKA
NG---------------------------------------AYIAVTNGNRKE-FVDLYV
DFLLT----KSIAKQWRAFDEGFK--------------------TVAGGD--TLKLFRPE
ELE-----LLIAGESK-----------LDFAALQEAAVYEDG-YNKNSR-----------
-VIRDLWSVVH----ELSEDD-KKRFL-------FFCTGSDRVPI-KGLGNLEFVVS---
------------------------------------------------------------
-RSADSDRLPSAHTC---FNHLLLPDYS----------SREKLKKYLLMALAN
>n1_1_Selaginella_moellendorffii_XM_002961846.1 .
LRVRRD-FLVRDTIVQIQEQL------------------GDLKK--PLK-VVF-----VG
EEGIDEGGVQKEFFQLLVRELFNP------------------------------QYGMFS
YSDEA-------------------------------------------------RCFWFN
ATPSELN----------------FDTEFELVG-ILLGLAIYNGHILDLHFPTVVYK-KLL
GKP--------LALDDLX--QVKPDLGKGLEHLLRFTGD---------------------
----VEETYSRTFQISEIDMFG-----------------------------RTATVNLKE
GG---------------------------------------ENIDLNLQNRDE-YVKLCV
EYYLG----KSIARQFECFSQGFR--------------------RLCKGR--VLDLFQPV
ELE-----QLICGSPG-----------LDFEALEKVAMYDDG-YTKESR-----------
-IIREFWEVVH----SFTEEQ-KRKLL-------FFTTGSDRAPI-KGLSNLQFVIS---
------------------------------------------------------------
RNGPDCERLPTAHTC---FNHLLLPEYK----------TKEKLQERLLTAINN
>T1_1_TSA_Penium_JO211797.1 .
LRVRRD-NIIHDAISEMQRSP------------------EDLKK--PLK-VQF-----IG
EEGVDEGGVQKEFFQLVVREIFXX------------------------------------
------------------------------------------------------------
--------------------------XYELIG-MVLGLAIYNGNILELRLPTVVYK-KLI
GHDK-------PDLFDLE--GVNPGLAKGLRDLLEFDGD---------------------
----VEEVYARNFQVTMEDVFG-----------------------------DKTAVDLKE
GG---------------------------------------ADIPLTNSNRKE-YVDLCV
DFYLN----KSVEKQFVAFSKGFR--------------------RLCDGR--TLELFEAE
DLE-----LLACGSPV-----------LDFDELERTARYEDG-YTSDSA-----------
-TIRDFWKVVHG----LSDSE-KRNLL-------TFVTGCDRVPI-KGLASLPFVIS---
------------------------------------------------------------
RNGPDSDRLPTAHTC---YNHLLLPEYS----------SFEKLQDRLRTAINN
>Nitella_hyalina_HO536496.1 .
--VRRA-NLIQDTLLQIQQYS------------------RDLKK--QLK-VQF-----DG
EEGVDEGGVQKEFFQLIVRDIFDP------------------------------KYGMFI
YDEQTR------------------------------------------------LYWFSS
GDSMDSD--------------SSFMEEYELIG-VILGLAIYNGHILEFRFPNVIYK-KLM
GRP--------VTFADLY--EVAPDLARGLSQLLTFEGD---------------------
----VEAVFCRSFQVSVRDLFG-----------------------------TIKTIDLKE
GG---------------------------------------GNIMVTKENRQD-YVELYT
KYYLE----TSIDRPFQAFMRGFK--------------------RLCGGR--VLQFFRPE
ELE-----QLICGSPL-----------LDFEALERGTTYDNG-YSKDSR-----------
-LIRNFWHIVH----SLSEDQ-KKRLL-------FFATGSDRAPI-KGLANLPFVIS---
------------------------------------------------------------
RNGPDSDRLPTAHTC---FNHLLLPEYE----------NADKLXRKTSTAINN
>T5_1_TSA_Coleochaete_JO236003.1 .
IRVRRN-NIINDTIAQVQRRD------------------DDLKK--PLK-VQF-----LG
EEGVDEGGVQKEFFQLVVREIFDA------------------------------KYGMFT
YDEET-------------------------------------------------RLFWFS
KTPLEL------------------DSEYDLVG-KLLGLAIYNGHILEFRVPSIIYK-KLL
GKD--------VDFDDLA--EVSPGLAKGLKDLLVFEGD---------------------
----VQEVYCRSFQVSVKDCFD-----------------------------AISTVDLKE
GG---------------------------------------ADIPVTNENRQE-YVDLCV
KYYLE----KSIEKPFRAFSGGFH--------------------KLCGGP--VLQLFQPE
ELE-----QLICGSPV-----------LDFEALEKATIYEDG-FTKDSQ-----------
-VIKWFWEVVH----SLPEED-QKKLL-------FFTTGSDRVPI-KGLSNLPFLIS---
------------------------------------------------------------
KNGSDSARLPTAHTC---FNHLLLPEYN----------TKETLRDMLTTAINN
>n1_1_Ostreococcus_tauri_XM_003082696.1 .
ISVRRG-HLLEDGVNALSSKL-----------------TETLSG--IIR-VQFINEQGLE
EAGVDGGGLFKDFLNDLIAEAFNP------------------------------KFGLFI
ETPE--------------------------------------------------RTLYPN
PASEMHAG-------------ERHLQYFFFLG-AILGKACYEGILLDVPLAGFLLA-ALK
GRR--------VEFNDLV--TLDPELYRNLVSLKRYPGN---------------------
-----VEDLCLYFTAMDRSGM------------------------------EETEIELIP
NG---------------------------------------SNVLVTNANAPR-YLNCMS
IFLLR----AQMYRQLASMKAGFE--------------------IMMRKR--WLNMFTPA
ELR-----LLISGNRTGS---------MDIADMAAHCEYSGG-YDASHP-----------
-TIRVLWNVMR----ELTPDE-QREVL-------KFITACSNTPL-LGF-----------
------------------------------------------------------------
-----------------------------------------------------
>T_Ostreococcus_lucimarinus_2_CP000601.1 .
IRVRRG-HLLEDGIAGLSDKL-----------------TETLGG--IIR-VQFINQQGLE
EAGVDGGGLFKDFLNDLIAEAFDP------------------------------KFGLFV
ETPE--------------------------------------------------RTLYPN
PASELHAG-------------ERHLQYFYFLG-AILGKACYDGILLDVPLADFFLA-SLK
GRH--------VEFNDLT--TLDPELYRNLVSLKRYQGD---------------------
-----VEDLCLYFTAIDRSGM------------------------------EETVIELIP
NG---------------------------------------SSVPVTRANVPR-YLHCMS
IYLLR----AQIYRQLSSMKAGFS--------------------IAVRKR--WLDMFTPA
ELR-----LLISGNRTGS---------MDIDDMAANCEYSGG-YEASHP-----------
-TIRALWRVMR----TISPDD-QRLVL-------KFITSCSNTPL-LGFSHLEPKL-CVH
RSGTAGTDAP--------------------------------------------------
DATADLTRLPTAATC---MNLLKLPPYS----------SDDALREKLMYAVKS
>N6_1_Micromonas_pusilla_XM_003061186.1 .
IQVTRG-RVFADALDALGPAALKHENRRWRDDHVGERPPGSLKG--VVR-VNFVNEHGVE
EAGVDGGGLFKDFLSALIEEAFDP------------------------------KVGLFV
ETPD--------------------------------------------------RTLYPN
PASWKHAG-------------ADHLRKLEFLG-AMLGKAVYEGILVDLPLAGFFLA-KLR
DGRP-------PELNDLA--TLDPELYHHLLSLKRLPAR---------------------
----DVEDLFLHFTASDPDG-------------------------------VGGDVDLIP
GG---------------------------------------SEIRVDGENRGR-YVHLLA
HHLMH----ARIRRQSKAFVDGFR--------------------GLIEPS--WLRVFAPA
ELR-----LLISGAGGK----------IDIDDLARSATYSGG-YTADHP-----------
-TVTALWDALR----ECREED-QRAFL-------KFVTACPNTPL-LGFSQLMPPFCVHR
SGMSSGSRAS--------------------------------------------------
EDTADLARLPTAATC---MNLLKLPPYK----------TKDAVKEKLLYAVTS
>T_Micromonas_sp._2_CP001327.1 .
------------------------------------------------------------
EAGVDGGGLFKDFLNDLIAEAFDPV-----------------------------KTGLFA
ETPD--------------------------------------------------RTLYPN
PASVRRCG-------------PDHLRKLEFLG-AMLGKAVYEGILVDLPLAGFFLA-KLR
DGRP-------PELNDLA--TLDPELYHHLLSLKRLPPHQ--------------------
-----VEDLFLHFTATDAS--------------------------------TAGDVELAP
GG---------------------------------------SDVRVTAFNRTR-YVHLMA
HHLLH----RQVRSQSDAFVRGFR--------------------SLVAPR--WLRVFAPA
ELR-----LLIAGAGGR----------IDVGDLARSATYSGG-YAPDHP-----------
-TVVALWQAVN----EFTEEE-QRELL-------RFVTACPNTPL-LGFGQLTPPFCVHR
AGMTGGSRGS--------------------------------------------------
EADADTARLPTAATC---MNLLKLPPYR----------TKEQVRKKLLYAIKS
>N6_1_Bathycoccus_prasinos_FO082275.1 .
ITVERG-KVLRQGFKQLFLDQA----SSSHPADAMRKCVEALQG--NVR-VKFINEHGAE
EAGVDGGGLFKDFLSATVEEAFDPKE----------------------------GNFLFC
ETPD--------------------------------------------------RTLYPN
PRYANT---------------XWLVYSYFYLG-AILGKACGEGILLDAPLAGFFLS-KLR
GKP--------PTLSDLT--TFDPEVYRNLIMLKGFNESD--------------------
-----FDDLELYFVALDRSNANPD---------------------------SPRYVDLVP
NG---------------------------------------STIRVNKKNYPS-YLHAMA
AYLLD----GQIRVQSAAFVEGFR--------------------AMVRPS--TLKLFTPA
ELG-----LLISGSGGG----------VDVDDLARSSHYMGG-YDADHA-----------
-VIQRLWRVTR----NMSKEN-QRKLL-------KFVTSSANTPL-LGFSALNPPFCIHR
AASGSDA-----------------------------------------------------
NSVADVTRLPSAATC---MNLLKLPPYD----------TDEEMEKKLVYAISN
>W6_1_Cucumis_melo_CAJI01007367.1_R .
IVIRRS-HVVEDGFRQLNSLG------------------SRLKS--AIH-VSFVSECGLP
EAGQDCGGLSKEFLTDIAKAAFSP------------------------------EYGLFS
QTSTPD------------------------------------------------RHLIPN
GSARYL---------------DNGIQMIEFLG-RVVGKALYEGILLDYSFSHVFVH-KLL
GRY--------SFLDELS--TLDPELYRNLMYVKSYEGD---------------------
-----VKELSLDFTVTEESFG------------------------------KRHVIELKH
GG---------------------------------------KDISVTNENKMQ-YVHAIA
DYKLN----RQVLPFSNAFYRGLT--------------------DLISSS--WLKLFNAS
EFN-----QLLSGGNHD----------IDVNDLRNNTRYTGG-YTEGSR-----------
-TISIFWQVIK----GFEPKD-RCLLL-------KFVTSCSRAPL-LGFKYLQPAFTIHK
VCNSILWAS---------------------------------------------------
IGGQDVERLPTASTC---YNTLKV-----------------------------
>W6_1_Cucumis_sativus_ACYN01002115.1_R .
IVVRRS-HVVEDGFRQLNSLG------------------SKLKS--AIH-VSFVSECGLP
EAGQDCGGLSKEFLTDIAKAAFSP---------------------------------EFT
QTSTPD------------------------------------------------RHLIPN
AAARYL---------------DNGIQMIEFLG-RVVGKALYEGILLDYSFSHVFVH-KLL
GRY--------SFLDELS--TLDPELYRNLMCVKSYEDD---------------------
-----VKELSLDFTVTEESFG------------------------------KRHVIELKH
GG---------------------------------------KDISVTNENKMQ-YVHAIA
DYKLN----RQVLPFSNAFYRGLT--------------------DLISPS--WLKLFNAS
EFN-----QLLSGGNHD----------IDVNDLRNNTRYTGG-YTEGSR-----------
-TISIFWQVIK----GFEPKD-RCSLL-------KFVTSCSRAPL-LGFKYLQPAFTIHK
VVSCDVPIWAS-------------------------------------------------
IGGQDVERLPTASTC---YNTLKLPTYK----------RSSTLRSKLLYAINS
>T1_1_TSA_Arachis_JR564720.1 .
IVVCRG-HIVEDGFRQLNSLG------------------SRLKS--SIH-VSFVSECGLP
EAGLDYGGLSKEFLTDLSKAAFAP------------------------------EYGLFS
QTSTSD------------------------------------------------RLLIPT
ESARYL---------------DNGLQMIEFLG-RIVGKALYEGILLDYSFSHVFVQ-KLL
GRY--------SFLDELS--TLDPELYRNVLYVKNYEGD---------------------
-----VKELCLDFTVTEESFG------------------------------KRHVIELKS
GG---------------------------------------KDISVTNENKLQ-YIHAMA
DYKLN----IQILPLSNAFYRGLT--------------------DLISPS--WLKLFNAG
EFN-----QLLSGGNYD----------IDIDDLKNNTRYTGG-YNEGSK-----------
-TIKIFWEVVK----GFKPDE-RCMLL-------KFVTSCSRAPL-LGFKYLQPAFTIHK
VACDVPLWTT--------------------------------------------------
FGGQDVDRLPSASTC---YNTLKLPTYK----------RPGTLRTKLLYAITS
>n1_1_Glycine_max_XR_136400.1 .
IVVRRG-HIVEDGFRQLNSLG------------------SRLKS--SIH-VSFVSECGLL
EAGLDYGGLSKEFLTDISKSAFSP------------------------------EYGLFS
QTSTSD------------------------------------------------RLLIPT
ASARYL---------------ENGLQMIEFLG-RVVGKALYEGILLDYSFSHVFVQ-KLL
GRY--------SFLDELS--TLDPELYRNLMYVKNYDGD---------------------
-----VKELSIDFTVTEESLG------------------------------KMYVVELKS
GG---------------------------------------KDISVTNENKMQ-YIHAMA
DYKLN----QQILPFSNAFYRGVT--------------------DLITPS--WLKLFNAS
EFN-----QLLSGGNYD----------IDVDDLKNNTRYTGG-YNEGSR-----------
-TIKIFWEVIK----GFEPKE-RCMLL-------KFVTSCSRAPL-LGFKYLQPPFTIHK
VACDVPLWAT--------------------------------------------------
IGGQDVDRLPSASTC---YNTLKV-----------------------------
>n1_1_Ricinus_communis_XM_002528581.1 .
IVVRRG-HIVEDGFRQLNTLG------------------SRLKS--SIH-VSFVSECGVP
EAGLDYGGLSKEFLTDISKASFSP------------------------------EYGLFS
QTSTSE------------------------------------------------RLLIPN
PSAKYL---------------ENGIQMIEFLG-RVVGKALYEGILLDYSFSHVFVQ-KLL
GRY--------SFVDELS--TLDPELYRNLMYVKHYDGD---------------------
-----LKDLFLDFTITEESFG------------------------------KRHVIELKP
GG---------------------------------------KNVSVTNENKMQ-YIHAMA
DYKLN----RQILAFSNAFYRGLT--------------------DIISPS--WLKLFNAS
EFN-----QLLSGGDFD----------IDVDDLRDNTRYTGG-YSEGSR-----------
-TIKLFWEVIK----GFEPNE-RCMLL-------KFVTSCSRAPL-LGFKHLQPSFTIHK
VACDASLWAT--------------------------------------------------
IGGQDVERLPSASTC---YNTLKV-----------------------------
>T1_1_TSA_Euphorbia_JL057230.1 .
IVVRRG-HIVEDGFRQLNTLR------------------SKLKS--SIH-VSFVSECGVP
EAGLDYGGLSKEFLTDISKAAFSP------------------------------EYGLFS
QTSTSE------------------------------------------------RLLIPN
TTARYL---------------ENGIQMIEFLG-RVVGKALYEGILLDYSFSHVFVQ-KLL
GRY--------SFLDELS--TLDPELYRNLMYVKHYEGD---------------------
-----LKDLSLDFTVTEEAFG------------------------------KRQVIELKP
GG---------------------------------------RDVCVTNENKMQ-YVHAMA
DYKLN----RQILPFSNAFYRGLT--------------------DLISPS--WLKLFNAG
EFN-----QLLSGGDFD----------IDVDDLRNNTRYTGG-YSEGSR-----------
-TIKLFWEVMK----GFEPNE-RCMLL-------KFVTSCSRAPL-LGFKHLQPYFTIHK
VPCDASLWAT--------------------------------------------------
IGGQDVERLPSASTC---YNTLKLPTYK----------RATTLRAKLLYAISS
>W6_1_Cannabis_sativa_AGQN01077436.1_R .
IVVRRG-HIVEDGYRQLNSLG------------------PRLKS--SIH-VSFVSDSGLP
EAGLDYGGLSKEFLTDISKAAFAP------------------------------EYGLFS
QTSASD------------------------------------------------RLLIPN
ASAKYL---------------GNGVQMIEFLG-RVVGKALYEGILLDYSFSLVFVQ-KLL
GRY--------SFLDELS--TLDPELYRNLMYVKHYDND---------------------
-----VKDLFLDFTVIEESFG------------------------------KQHVIELKP
GG---------------------------------------KDISVTNENKMQ-YIHAMA
DYKLN----RQVIPFSNAFYRGLT--------------------DLISPF--WLKLFNAR
EFN-----QLLSGGDYD----------IDIDDLRKNTRYTGG-YSEGSR-----------
-TIKIFWEVLX----GFEPND-RCMLL-------KFVTSCSRPPL-LGFKHLQPTFTIHK
VYLILHACKFLCIFVVCNVPIWAS------------------------------------
IGGQDVDRLPSASTC---YNTLKVPTYK----------RASTLREKLLYSINS
>Prunus_avium_HE645556.1 .
-----------------HSVG------------------SRLKS--SIH-VSFVSECGLP
EAGLDYGGLSKEFLTDISKAAFAP------------------------------EYGLFS
QTSTSD------------------------------------------------RLLIPN
SSARYL---------------DTGIQMIEFLG-RIVGKALYEGILLDYSFSHVFIQ-KLL
GRY--------SFLDELS--TLDPELYRNLMYVKHYDGD---------------------
-----VEELCLDFTVTEESFG------------------------------KRHVIELKP
DG---------------------------------------KDVAVTNKNKMQ-YIHAIA
DYKLN----RQIFPFSNAFCTGLT--------------------DLISPS--WLKLFNAG
EFN-----QLLSGGNHD----------IDVDDLRKNTRYTGG-YSDGNR-----------
-TIKIFWEVIK----GFEPSG-RCMLL-------KFVTSCSRAPL-LGFKHLLPTLTFIR
LPVKSLLGQ---------------------------------------------------
QRGKDVERLPSAPTC---FKTLKLPTYN-----------FPTLKHNFQYAFLS
>w4_1_Malus_x_ACYM01042970.1_R .
--VRRG-HIVEDGFQQLNSLG------------------SRLKS--SIH-VSFVSECGLP
EAGLDYGGLSKEFLTDISKAAFAX------------------------------SYGLFS
QTSTSD------------------------------------------------RLLMPN
ASARFL---------------ENGIQMIEFLG-RVVGKALYEGILLDYSFSHVFVQ-KLL
GRY--------SFLDELS--TLDPELYKNLMYVKLLQHYDG-------------------
----DVEELCLDFTVTEESFG------------------------------KRHVIELKP
GG---------------------------------------KDTTVTNKNKMQ-YIHAIA
DYKLN----RQVXPFSNAFYRGLA--------------------DLISPS--WLKLFNAG
EFM-----QLLSGGNHD----------IDVDDLRKNTRYTGG-YSDGSR-----------
-TIKIFWEVLPQVMKGFEPKE-RCMLL-------KFVTSCSRAPL-LGFKHLQPTFTIHK
VSLILHLHICM-------------------------------------------------
SIYNQFIKLPQEFGL---IVACDIPVWDT---------MRGHDVERLPSASTC
>w4_1_Prunus_persica_AEKV01000562.1_R .
--VHRG-HIVEDGFRQLNSLG------------------SRLKS--SIH-VSFVSECGLP
EAGLDYGGLSKEFLTDISKAAFXI------------------------------RYGLFS
QTSTSD------------------------------------------------RLLIPN
SSARYL---------------ENGIQMIEFLG-RVVGKALYEGILLDYSFSHVFIQ-KLL
GRY--------SFLDELS--TLDPELYRNLMYVKHYEGD---------------------
-----VEELCLDFTVTEESFG------------------------------KRQVIELKP
DG---------------------------------------KDVTVINKNKMQ-YIHAIA
DYKLN----RQVX-----------------------------------------------
---------LLSGGNHD----------IDVDDLRKNTRYTGG-YSDGNR-----------
-TIKIFWEVLX----GFEPSE-RCMLL-------KFVTSCSRAPL-LGFKHLQPMFTIHK
VCNSYNX-----------------------------------------------------
---EDVERLPSASTC---YNTLKV-----------------------------
>T1_1_TSA_Sesamum_JL367149.1 .
VVIRRG-HIFEDGLQQLNSLG------------------SRLKS--AIH-VSFVSESGLP
EAGLDYGGLSKEFLTDLSKVAFSA------------------------------EYGLFC
QTSTSD------------------------------------------------RLLIPN
TTARFL---------------DNGIQMIEFLG-RIVGKALYEGILLDFYFSQVFVQ-KLL
GRY--------SFLDELS--TLDPELYRNLMYVKHYDGD---------------------
-----VEDLSLDFTVTEESLG------------------------------KRHIVELKP
GG---------------------------------------KDISVMNENKLQ-YVHAMA
DYKLN----RQILPFSNAFYRGLT--------------------DLISPS--WLKLFNAS
EFN-----QLLSGGDHD----------IDVEDLRKNTQYTGG-YSEGSR-----------
-TIKLFWEVFA----GFEPRE-RCMLL-------KFVTSCSRAPL-LGFKHLHPAFTIHK
VACDAPLWAS--------------------------------------------------
FGGQDVDRLPSASTC---YNTLKLPTYK----------RASTLRAKLLYAINS
>T_Vitis_vinifera_XM_002284013.1 .
VVIRRG-HIVEDGFQQLNSLG------------------SRLKS--CIH-VSFISECGLP
EAGLDYGGLFKEFLTDIAKAAFAP------------------------------EYGLFS
QTSTSD------------------------------------------------RLLVPN
TAARFL---------------ENGTQMIEFLG-KVVGKALYEGILLDYSFSHVFIQ-KLL
GRY--------SFLDELS--TLDPELYRNLMYVKHYDGD---------------------
-----VKELSLDFTVTEESLG------------------------------KRHIIELKP
GG---------------------------------------KDAIVTNENKLQ-YVHAMA
DYKLN----RQMLPLSNAFYRGLT--------------------DLISPS--WLKLFNAS
EFN-----QLLSGGNHD----------IDITDLRNHTRYTGG-YTEGSR-----------
-TVKLFWEVIT----GFEPKE-RCMLL-------KFVTSCSRAPL-LGFKHLQPTFTIHK
VACDVPLWAT--------------------------------------------------
IGGQDVERLPSASTC---YNTLKLPTYK----------RPSTLRAKLLYAINS
>T1_1_TSA_Lactuca_JI576085.1 .
VVIRRS-HIVEDGFQQLNCLG------------------SRLKS--SIH-VSFVSECGLP
EAGLDYGGLSKEFLTDIAKAAFAP------------------------------DYGLFS
QTSTSD------------------------------------------------RLLIPN
SVARSM---------------DNGIQMIEFVG-RVVGKALYEGILLDYSFSHVFVQ-KLL
GRY--------SFIDELS--ALDPELYKNLMYVKHYDGD---------------------
-----VKDLCLDFTVTEELPG------------------------------KRHVVELKA
GG---------------------------------------KDVIVTNDNKLQ-YIYAMA
DYKLN----RQVLPLSNAFYRGLT--------------------DLISPS--WLKLFNAS
EFN-----QLLSGGNHD----------IDVDDLRNNTRYTGG-YTEGSR-----------
-TVKLFWEVIR----EFEPKE-RCLLM-------KFVTSCSRAPL-LGFKHLQPSFTIHK
VACDLPLWAS--------------------------------------------------
FGGQDVDRLPSASTC---YNTLKLPTYK----------RSSTLRTKLLYAINS
>T1_1_TSA_Physalis_JO133906.1 .
IVIRRG-HIVEDGFQQLNNLG------------------SRLKS--SIH-VSFVNESGLP
EAGLDYGGLSKEFLTEIAKAAFSP------------------------------EYGLFT
QTLTSD------------------------------------------------RHLIPN
TAARFL---------------DNGIQMIEFLG-RIVGKALYEGILLDYSFSHVFVQ-KLL
GRY--------SFLDELS--TLDPELYRNLMYVKHYDGD---------------------
-----VKDLALDFTVTEESLG------------------------------KHIVIELKP
DG---------------------------------------KDISVTKENMLQ-YVHAMA
DFKLN----RQILPFSNAFYRGLT--------------------DLISPS--WLKLFNAS
EFN-----QLLSGGNHD----------IDIDDLRKNTRYTGG-YTEGSR-----------
-TVKLFWEVFA----NFEPKE-RCLLL-------KFVTSCSRAPL-LGFKYLQPTFTIHK
VSCDLPLLAT--------------------------------------------------
FGGQDVDRLPSASTC---YNTLKLPTYK----------RQSTLRAKLLYAINS
>W6_1_Solanum_pimpinellifolium_AGFK01035230.1_R .
IVIRRG-HIIEDGFQQLNNLG------------------SRLKS--GIH-VSFVNESGLP
EAGLDYGGLSKEFLTEIAKAAFSP------------------------------EYGLFT
QTLTSD------------------------------------------------RHLIPN
TAARFL---------------DNGIQMIEFLG-RIVGKALYEGILLDYSFSHVFVQ-KLL
GRY--------SFLDELS--TLDPELYRNLMYVKSMQHYDG-------------------
----DVKDLALDFTVTEESLG------------------------------KHIVIELKP
GG---------------------------------------KDISVTKENMLQ-YVHAMA
DFKLN----RQILPFSNAFYRGLT--------------------DLISPS--WLKLFNAS
EFI-----QLLSGGNHD----------IDIDDLRKNTRYTGG-YTEGSR-----------
-TVKLFWEVFA----SFEPKE-RCLLL-------KFVTSCSRAPL-LGFKYLQPTFTIHK
VSCDLPLLAT--------------------------------------------------
FGGQDVDRLPSASTC---YNTLKVPTYK----------RQNTLRAKLLYAINS
>w4_1_Linum_usitatissimum_AFSQ01018960.1_R .
--VRRG-HIVEDGYRQLNYLG------------------PRLKS--SIH-VSFVSESGLP
EAGLDYGGLSKEFLTDISKTAFSA------------------------------RYGLFS
QTSTSD------------------------------------------------RLLVPN
PAARYL---------------ENGTQMIEFLG-RVVGKALYEGILLDYSFAHVFVQ-KLL
GRY--------SFLDELS--TLDQELYRNLMYVKHYDGD---------------------
-----VKELLLDFTVTEESFG------------------------------KMHVIELKP
GG---------------------------------------KDISVTNENKMQ-YVHAMA
DYKLN----RQILAFSNAFYRGLT--------------------DLISPS--WLKLFNAS
EXI-----QLLSGGDLD----------IDVDDLRMNTNYKPG-YIADEDG----------
-PICFRFQVIK----GFQPNE-RCLLL-------KFVTSCSRAPL-LGFRHLHPSFTIHK
VWAS--------------------------------------------------------
IGGQDVDRLPSASTC---YNTLKVPTYK----------RASTLRAKLLYAITS
>w4_1_Eutrema_parvulum_AFAN01000020.1_R .
--VRRG-HVVEDGFQQLNSIG------------------SRIKS--SIH-VSFVNESGLP
EAGLDYGGLSKEFLTDITKAAFFT------------------------------RYGLFS
QTTTSD------------------------------------------------RLLVPS
PSARYL---------------DNGIQMIEFLG-RIVGKALYEGILLDYSFSHVFIQ-KLL
GRY--------SFIDELS--GLDPELYRNLMYIKQYDGD---------------------
-----LKELCLDFTVTEEFCG------------------------------KMSIIELKP
GG---------------------------------------KDISVTNENKMQ-YIHAMA
DYKLN----RQVXPFSNAFYRGLT--------------------DLISPA--WLKLFNAH
EXX-----XLLSGGNHD----------IDVDDLRRNTKYTGG-YTDSSR-----------
-TIKIFWEVMX----GFEPSE-RCMLL-------KFVTSCSRAPL-LGFKYLQPTFIIHK
VCX---------------------------------------------------------
---QDVERLPSASTC---YNTLKVPTYK----------RASTMREKILYAITS
>w4_1_Arabidopsis_lyrata_ADBK01001120.1_R .
--VRRG-HVVEDGFQQLNSIG------------------SRLKS--SIH-VSFVNESGLP
EAGLDYGGLSKEFX------SFSK------------------------------RYGLFS
QTPTSD------------------------------------------------RLLVPS
PSARHL---------------ENGIQMIEFLG-RIVGKALYEGILLDYSFSHVFIQ-KLL
GRY--------SFIDELS--GLDPELYRNLMYVKHYDGD---------------------
-----LKELCLDFTVTEEFCG------------------------------KMSITELKP
GG---------------------------------------KDISVTNENKMQ-YIHAMA
DYKLN----RQIVPFSNAFYRGLT--------------------DLISPA--WLKLFNAH
EXX-----XLLSGGNHD----------IDVDDLRRNTKYTGG-YSDSSR-----------
-TIKIFWEVIK----GFEPSE-RCLLL-------KFVTSCSRAPL-LGFKYLQPTFIIHK
VCX-----AA--------------------------------------------------
IGGQDVERLPSASTC---YNTLKVPTYK----------RASTMREKLLYAITS
>T_Arabidopsis_thaliana_NM_115169.2_UPL7_AT3G53090 .
IVVRRG-HVVEDGFQQLNSIG------------------SRLKS--SIH-VSFVNESGLP
EAGLDYGGLSKEFLTDITKAAFAT------------------------------EYGLFS
QTPTSD------------------------------------------------RLLVPS
PSARHL---------------ENGIQMIEFLG-RIVGKALYEGILLDYSFSHVFIQ-KLL
GRY--------SFIDELS--GLDPELYRNLMYVKHYDGD---------------------
-----LKELCLDFTVTEEFCG------------------------------KMSIIELKP
GG---------------------------------------KDTSVTNENKMQ-YIHAMA
DYKLN----RQIVPFSNAFYRGLT--------------------DLISPA--WLKLFNAH
EFN-----QLLSGGNHD----------IDVDDLRRNTKYTGG-YSDSSR-----------
-TIKIFWEVMK----GFEPSE-RCLLL-------KFVTSCSRAPL-LGFKYLQPTFIIHK
VSCDTSLWAA--------------------------------------------------
IGGQDVERLPSASTC---YNTLKLPTYK----------RASTMREKLLYAITS
>W6_1_Eutrema_salsugineum_AHIU01008569.1_R .
IVVRRG-HVVEDGFRQLNSIG------------------SRLKS--SIH-VSFVNESGLP
EAGLDYGGLSKEFLTDITKAAFST------------------------------RYGLFS
QTTTSD------------------------------------------------RLLVPS
PSARHL---------------ENGIQMIEFLG-RIVGKALYEGILLDYSFSHVFIQ-KLL
GRY--------SFIDELS--GLDPELYRNLVCMQQYDGD---------------------
-----LKELCLDFTVTEEFCG------------------------------KMSIIELKP
GG---------------------------------------KDISVTNENKMQ-YIHAMA
DYKLN----RQIVPFSNAFYRGLT--------------------DLISPA--WLKLFNAH
EFN-----XLLSGGNHD----------IDVDDLRRNTKYTGG-YTDSSR-----------
-TIKIFWEVMX----GFEPSE-RCMLL-------KFVTSCSRAPL-LGFKYLQPTFIIHK
VSCDTSLWAA--------------------------------------------------
IGGQDVERLPSASTC---YNTLKVPTYK----------RASTMREKLLYAITS
>n1_1_Sorghum_bicolor_XM_002464029.1 .
IVIRRG-HIIEDGYRQLNCLR------------------SKLKS--CIH-VSFVSECGLP
EAGLDYGGLSKEFLTDLSKTAFSP------------------------------EYGLFS
QTSASD------------------------------------------------TSLIPS
NSAKLL---------------DNGIDMIEFLG-RVVGKALYEGILLDYSFSPVFVQ-KLL
GRY--------NFLDELS--TLDRELYRNLMQLKHYDGD---------------------
-----VEDLFLDFTVTEELGG------------------------------KRIVHELRP
GG---------------------------------------KNISVTNENKLH-YVHAMA
DFKLN----RQILPFANAFYRGLS--------------------DLISPY--WLSLFNAN
EFN-----QLLSGGLRD----------FDVDDLRNNTKYTGG-YTESSR-----------
-TVKLFWEVIK----GFKPTE-RCLLL-------KFVTSCSRAPL-LGFKYLQPSFTIHK
VPCDVTLWAS--------------------------------------------------
IGGQDVDRLPSASTC---YNTLKLPTYK----------RSSTLRSKLLYAISS
>T_Zea_mays_EU948846.1 .
IVIRRG-HIIDDGYRQLNCLR------------------SKLKS--CIH-VSFVSECGLP
EAGLDYGGLSKEFLTDLSKSAFSP------------------------------EYGLFS
QTSASD------------------------------------------------TSLIPS
NSAKLL---------------DNGIDMIEFLG-RVVGKALYEGILLDYSFSPVFVQ-KLL
GRY--------NFLDELS--TLDPELYRNLMQLKHYDGD---------------------
-----VEDLFLDFTVTEELGG------------------------------KRIVHELRP
GG---------------------------------------KNISVTNENKLH-YVHAMA
DFKLN----RQILPFANAFYRGLS--------------------DLISPY--WLSLFNAN
EFN-----QLLSGGLQD----------FDVDDLRNNTKYTGG-YTESSR-----------
-TVKLFWEVIK----AFKPTE-RCLLL-------KFVTSCSRAPL-LGFKYLQPSFTIHK
VPCYVTLWAS--------------------------------------------------
IGGQDVDRLPSASTC---YNTLKLPTYK----------RSSTLRSKLLYAISS
>T1_1_TSA_Panicum_JR063115.1 .
IVIRRG-HIIEDGYRQLNCLR------------------SKLKS--CIH-VSFVSECGLP
EAGLDYGGLSKEFLTDLSKTAFSP------------------------------EYGLFS
QTSASD------------------------------------------------TSLIPS
NSARLL---------------DNGIDMIEFLG-RVVGKALYEGILLDYSFSPVFVQ-KFL
GRY--------NFLDELS--TLDPELYRNLMLLKHYDGD---------------------
-----VEDLCLDFTVTEELGG------------------------------KRIVHELRP
GG---------------------------------------KSISVTNENKLH-YVHAMA
DFKLN----HQILPFANAFYRGLS--------------------DLISPS--WLSLFNTN
EFN-----QLLSGGLQD----------FDVDDLRNNTKYTGG-YTESSR-----------
-TVKLFWEVIK----GLKPTE-RCLLL-------KFVTSCSRAPL-LGFKYLQPSFTIHK
VPCDVTLWAS--------------------------------------------------
IGGQDVDRLPSASTC---YNTLKLPTYK----------RSSTLRSKLLYAISS
>W6_1_Setaria_italica_AGNK01005444.1_R .
IVIRRG-HIIEDGYRQLNCLR------------------SKLKS--CIH-VSFVSECGLP
EAGLDYGGLSKEFLTDLSKTAFSP------------------------------EYGLFS
QTSASD------------------------------------------------TSLIPS
NSARLL---------------DNGIDMIEFLG-RVVGKALYEGILLDYTFSPVFVQ-KLL
GRY--------NFLDELS--TLDPELYRNLMQLKHYDGD---------------------
-----VEDLCLDFTVTEELGG------------------------------KRIIHELRP
GG---------------------------------------KSTSVTNDNKLH-YVHAMA
DFKLN----RQVVTWSNAFYRGLS--------------------DLISPS--WLSLFNAN
EFN-----QVFSGGLQD----------FDVDDLRNNTKYTGG-YTVSSR-----------
-TVKLFWEVIK----GLKPTE-RCLLL-------KFVTSCSRAPL-LGFKYLQPSFTIHK
VPCDVTLWAS--------------------------------------------------
IGGQDVDRLPSASTC---YNTLKVPTYK----------RSSTLRSKLLYAISS
>Festuca_pratensis_GO877742.1 .
---------------QLNCLR------------------SKLKS--CIH-VSFVSECGLP
EAGLDYGGLSKEFLTDMSKAVFSP------------------------------DYGLFS
QTSTSD------------------------------------------------SSLIPS
SSAKLL---------------DNGIDMIEFLG-RVVGKALYEGILLDYCFSQVFVQ-KLL
GRY--------SFLDELS--TLDSELYRSLMQLKHYEGD---------------------
-----VKNLCLDFTLTEELGG------------------------------KRIVHELRP
GG---------------------------------------KNISVTNENRMQ-YVHAMA
DFKLN----RQILPFSNAFYKGLS--------------------DLISPS--WLSLFNAN
EFN-----QLLSGGSQD----------FDVDDLRNHTKYTGG-YTESSR-----------
-TVKLFWEVIK----GFKPTD-RCLLL-------KFVTSCSRAPL-LGFKYLQPCFTIHK
VPCDVPLWAT--------------------------------------------------
IGGQDVDRLPSASTC---YNTLKLPTYR----------VEHT-----------
>n1_1_Brachypodium_distachyon_XM_003559525.1 .
IVIRRG-HIVEDGYRQLNCLR------------------SKLKS--CIH-VSFVSECGLP
EAGLDYGGLSKEFLTDVSKAAFSP------------------------------EYGLFS
QTSTSD------------------------------------------------SSLIPS
NSAKLL---------------DNGIDMIEFLG-RIVGKALYEGILLEYCFSQVFVQ-KLL
GRY--------SFLDELS--TLDSELYRSLMQLKHYEGD---------------------
-----VEDLCLDFTLTEEFGG------------------------------KRIVHELRP
GG---------------------------------------KNISVTNENKLH-YVHAIA
DYKLN----RQIIPFSNAFYRGLS--------------------DLISPS--WLSLFNAN
EFN-----QLLSGGSQD----------FDVDDLRNNSKYTGG-YTESSR-----------
-TIKLFWEVIK----GFKPTE-RCLLL-------KFVTSCSRAPL-LGFKYLQPSFTIHK
VPCDVTLWAT--------------------------------------------------
IGGQDVDRLPSASTC---YNTLKLPTYK----------RSSTLRSKLLYAISS
>W6_1_Oryza_glaberrima_ADWL01002956.1_R .
IVIRRG-HIVEDGYRQLNCLG------------------SKLKS--CIH-VSFVSECGLP
EAGLDYGGLSKEFLTDLSKAAFSP------------------------------XYGLFS
QASASD------------------------------------------------SSLIPS
NSAKLL---------------DNGIDMIEFLG-RVVGKALYEGILLDYCFSPVFVQ-KLL
GRY--------SFLDELS--TLDSELYRSLMQLQHYEGD---------------------
-----VEDLCLDFTLTEELGG------------------------------RRIVHELRP
GG---------------------------------------KNISVTNENKLH-YVHAIA
DYKLN----RQILPFANAFYRGLG--------------------DLISPS--WLSLFNAN
EFNQV---QLLSGGLQD----------FDVDDLRNNTKYTGG-YTESSR-----------
-SVKLFWEVQVIK--GFKPTE-RCMLL-------KFVTSCSRAPL-LGFKYLQPSFTIHK
VPCDVTLWAT--------------------------------------------------
IGGQDVDRLPSASTC---YNTFQLPTYK----------RSSTLRSKLLYAISS
>W6_1_Oryza_brachyantha_AGAT01006345.1_R .
IVIRRG-HIVEDGYRQLNCLG------------------SKLKS--CIH-VSFVSECGLP
EAGLDYGGLSKEFLTDLSKAAFSP------------------------------XYGLFS
QASASD------------------------------------------------SSLIPS
NSAKLL---------------DNGIDMIEFLG-RVVGKALYEGILLDYCFSPVFVQ-KLL
GRY--------SFLDELS--TLDSELYRSLMQLKHYEGD---------------------
-----VEDLCLDFTVTEELGG------------------------------RRIVHELRP
GG---------------------------------------KNISVTNENKLH-YVHAIA
DYKLN----RQILPFANAFYRGLS--------------------DLISPS--WLSLFNAN
EFN-----QLLSGGLQD----------FDVDDLRNNTKYTGG-YTESSR-----------
-TVKLFWQVIK----GFKPTE-RCMLL-------KFVTSCSRAPL-LGFKYLQPSFTIHK
VPCDVTLWAT--------------------------------------------------
IGGQDVDRLPSASTC---YNTFQLPTYK----------RSSTLRSKLLYAISS
>n1_1_Selaginella_moellendorffii_XM_002968486.1 .
ISIRRD-RIVEDGFQQLGALG------------------ARFKG--CIN-VSFVNEHGLT
EAGLDYGGLFKEFLTDLAKAAFDP------------------------------GYGLFQ
QTATEE------------------------------------------------RFLFPH
PAASSL---------------GQGLRTIEFLG-RIVGKALYEGILLEHLFSPVFVS-KIL
GRY--------CPIDDLS--SLDGELHRNLMYLKNYEGD---------------------
-----VSDMALDFTVTEEYFG------------------------------KRKVIDLVQ
GG---------------------------------------DKIPVTDANKLQ-YVHAMA
DYKLN----RQVRPVVNAFVRGLT--------------------DLISPS--WLGLFNAK
EFN-----QLLSGEEHD----------FDVNDLKANTRYTGG-YSVTSR-----------
-TVKLFWEVLE----QLDVKER-CAVL-------KFVTSCSRAPL-LGFKHLQPPFTIHK
VTSDAPVWTF--------------------------------------------------
LAGQDVDRLPSASTC---YNILKLPAYR----------RIGTLREKLQYAIRS
>T1_1_TSA_Nitella_JV741485.1 .
IGVRRD-RIMEDGFAMVNKLG------------------SKLKG--RIS-VSFINEQGLA
EAGIDYGGVFKEFLTDLAKTAFDP------------------------------RYGLFV
QTATEE------------------------------------------------GLLFPH
RAAASL---------------EMGLSMMEFLG-RIVGKALYEGILLDYNFSPLFVS-KLI
GRY--------SFIDELG--SLDAELHRNLMYLKHYEGD---------------------
-----ARDLALDFTVTEELFG------------------------------NRTVIELRP
GG---------------------------------------ADIVVTNENKLQ-YVHAIA
DYRLN----KQMKQVTSAFVRGLS--------------------DLIEPS--WLRLFNAR
EFN-----QLLSGGTQD----------IDIEDLKANTRYTGG-YSSTSR-----------
-TIQLFWEVIV----HFEKEE-KCALL-------KFVTSCSRPPL-LGFQHLQPAFTIHK
VPCETPFWSV--------------------------------------------------
IGGPDVDRLPSASTC---YNTLKLPTYK----------RASTMREKLLYAITS
>N4_1_Picea_sitchensis_BT122556.1 .
------------GFAQLNSLG------------------SKLKS--CVN-VSFVNECGLP
EAGLDYGGLFKEFLTDLAKAAFDP------------------------------RYGLFM
QTSTDE------------------------------------------------RLLFPH
PSARIL---------------ANGVQMIEFLG-RIVGKALYEGILLDYCFSHVFVR-KLL
GRY--------SFLDELS--GLDPELHRNLVYLKHYEGD---------------------
-----VRDLALDFTVTEEVFG------------------------------NRVVIELRP
GG---------------------------------------ANMTVTNENRLQ-YVHAMA
DYKLN----RQIQPLINAFRRGLS--------------------DLISPS--WLSLFNAR
EFN-----QLLSGGEHD----------FDVDDLRNNTRYTGG-YSESSR-----------
-TVKLFWEVVR----GLEPEE-RCTLL-------KFVTSCSRAPL-LGFKHLQPTFTIHK
VACDTPLWAM--------------------------------------------------
IGGQDVERLPSTSTC---YNTLKLPTYK----------RLSTLRSKLLYAIRA
>T_Physcomitrella_patens_XM_001754801.1 .
VTVRRD-HIVEDGFAQLNGLG------------------SKLKS--CVN-VSFVNELGLK
EAGLDYGGLFKEFLIDLAKAAFDP------------------------------GYGLFF
QTATEE------------------------------------------------GYLFPH
AAAGSL---------------GHGLRMLEFLG-RIVGKALYEGILLEYSFSPLFIS-KLL
GRY--------SFLDELS--SLDAELHRNLVYLKHYGGD---------------------
-----ARDLALDFTVTEELFG------------------------------KHYTVELRP
GG---------------------------------------ADMVVTNENKLQ-YVHAMA
DYKLN----RQMRPLVTAFARGMA--------------------DIVDPQ--WLGLFNAK
EFN-----QLLSGGDHD----------FDVDDLRVHTRYTGG-YTESSR-----------
-AVKLFWEVVR----ELTEEE-RCALL-------KFVTSCSRAPI-LGFKHLQPAFTIHR
VECEASMWAV--------------------------------------------------
IGGQDVDRLPSASTC---YNTLKLPTYK----------RAPTLREKLRYAIKS
>T_Physcomitrella_patens_XM_001768434.1 .
IAVRRD-HIVEDGFSQLNALG------------------PKLKC--CIN-VSFVNELGLA
EAGLDYGGLFKEFLTDLAKAAFDP------------------------------GYGLFV
QTATEE------------------------------------------------GLLFPH
AAAASL---------------GHGLRMLEFLG-RIVGKALYEGILLEYSFSPLFVS-KIL
GRY--------SFLDELS--SLDAELHRNLVYLKHYEGD---------------------
-----ARDLALDFTVTEELFG------------------------------KHSTVELRP
GG---------------------------------------ADIPVTNENKLQ-YVHAMA
DYKLN----QQMRPLITAFARGMA--------------------DLIDPQ--WLRLFNAK
EFN-----QLLSGGDHD----------FDVDDLRVHTRYTGG-YTESSR-----------
-TIKMFWEVVR----GLEGEE-RCALL-------KFVTSCSRAPL-LGFKHLQPAFTIHK
VACEASVWAV--------------------------------------------------
IGGQDVDRLPSASTC---YNTLKLPTYK----------RASTLREKLRYAIKS
>n1_1_Physcomitrella_patens_XM_001779616.1 .
IVVKRD-NLFEDGLAQLNPLG------------------PRLKS--CIN-VSFENESVLA
AADLDHGGSLKELLTDLANTAFDP------------------------------EYGLFV
QTATD-------------------------------------------------GLLLPR
AAAGNL---------------DSELRKLKFLG-QIVGKALYEGILLEHSLSPLFIS-KVL
GRC--------SFLDDLS--SEDSELHRKLVYLKVTSED---------------------
-----AQDLKLNFTVKEDLFD------------------------------EHWIVELQP
GG---------------------------------------ADIPVTNENKLQ-YVNSVV
NHKLN----RQMKPVTAAFVRGMA--------------------DLIDPE--WLGLFNAK
EFN-----RLVSGGDHD----------FDVDDLRIHTCYANG-YSKSSL-----------
-TIKIFWEVVR----EFEEEE-RSALL-------KFVTGCSRPPL-FGFEYLQPAFTIER
VVSETSAWAK--------------------------------------------------
IFGQDVNCLPTASTC---NNTLKLPMYK----------RASFLKEKLQCAMKS
>N4_1_Volvox_carteri_XM_002958580.1 .
------------------------------------------------A-VLAEDKRRGS
EAGLDFGGLQKELLERVVSAGLDA------------------------------NYGLFT
STPD--------------------------------------------------GLIYPN
PAAERL---------------DGGLALLEFMG-LMFGKALYEGILLPVPLAHFFIS-RLQ
LLTAVRPPGRQPLFDDLA--SLDPELHKNLLMVKRYEGD---------------------
-----VADLGLTFSADTDYLG------------------------------CPAHHELLT
GR---------------------------------------GDMPVTNESRLL-YCHLLA
DWHLN----GKLGAPTAAFTRGLLSLIPQGCTAQYTAAVSQRRSQLGYPSA-SLRLFNPR
EFN-----QLLSGAAADGPGGGGGAAPLDVADMRRWTRYSGG-YSPDST-----------
-TVKLFWRVVA----ELTPNQ-QSALL-------RFVTSCSRPPL-GGFRYLQPPLTVHK
VECEAGLFAA--------------------------------------------------
LGGRDVDRLPSASTC---YNMLKLPNYR----------RASTLKAKLLYSITS
>T_Chlamydomonas_reinhardtii_XM_001697453.1 .
VTIRRA-SLIEDAYAGLAQAG------------------SGLKA--RLQ-VTFINEAGMT
EAGLDFGGLQKELLERVVSAGLDA------------------------------NYGLFT
STPD--------------------------------------------------GLAYPN
PAAERI---------------PGGLALLEFMG-LMFGKALYEGILLPVPFAHFFVA-RLQ
GRQ--------PLFDDLA--TLDPELHKNLLMVKRYEGD---------------------
-----VTDLCLSFSAETDYFG------------------------------TPVHHELLP
GR---------------------------------------GDEPVTNDSRLL-YCHLLA
DWHLN----GKLGPPAAAFARGLF--------------------NLIPQA--SLRLFNPR
EFN-----QLLSGAAADGPGGAGV-AALDVADMRRYAKYSGG-YRHDST-----------
-TVKLFWRVVA----ELTPAQ-QAALL-------RFVTSCSRPPL-GGFRYLQPPLTLHK
VDCDAGLFAA--------------------------------------------------
IGGRDVDRLPSASTC---YNMLKLPNYR----------RAATLKAKLLYSITS
>W6_1_Coccomyxa_subellipsoidea_AGSI01000008.1_R .
ITVRRS-AILDDGYAALRNVG------------------GSIKG--RLS-VSFVNVHGEM
EAGLDHGGLVKEFLEEVTHSSFDV------------------------------NRGLFT
STAEG-------------------------------------------------GLAFPQ
PAAAHI---------------ASAPALLHFLG-LVFGKALYEGILLDTPLAPFFIS-KLC
MQGRR------PMFDELA--ALDPELHRNLLHLRRYEGE---------------------
-----AEDLGLSFAAEEEAFG------------------------------RRSVQELVP
GG---------------------------------------ADVAVTNANKLL-YIHLVA
DWHLN----------------XLL--------------------QVIAPG--WLRLFNPA
EVN-----QLLSGGEGGG---------LDVGDMRAHATYSGG-YGPDSP-----------
-TVKLFWQVVK----EMGPKE-RSALM-------KFATSVSRAPL-GGFKHLNPPLTLHR
VSCPLCCNVA--------------------------------------------------
VGGADVDRLPTASTC---YNMLKLPNYR----------RASTLRKKLLYAISA
>n1_1_Micromonas_pusilla_XM_003060212.1 .
ITIRRD-LLLEDALAQIPRLG------------------DAIRG--RLA-VRYVNAAGGD
EAGIDAGGLFKELVSDVLAAGFDP------------------------------SRGVFA
SAPSD-------------------------------------------------GALYPC
SDAGDT---------------REGLEIVELMG-TMTGKALYEGILAEANLAHFFSK-ALL
GAP--------RTIDDLP--SLDPELHRSLIQVLRYDGD---------------------
----VERDLALDWTVEESKFG------------------------------AVAAFELRP
NG---------------------------------------ANVPVTSDNRMA-YVHAVA
DFYLN----ARRARANDAFARGLS--------------------RCAHPG--WLRLFETH
ELS-----LLLCGCRDD----------WDVEDLRTHARYSGG-YDKSSK-----------
-SVAMFWSAVR----SMDAAQ-RRALL-------KFTTGSTRPPV-QGFKHLHPPFTIHK
VVGEHGAFAAF-------------------------------------------------
GFGADVARLPSASTC---FNTLKLPNYR----------RSSTMREKLRYALAE
>n1_1_Micromonas_sp._XM_002505311.1 .
VYVRRG-SVLEDATAQILPLG------------------PRARG--RLA-VRYRNAAGME
EAGIDAGGLFKELLADVCGAGLDP------------------------------NRGVFA
SSSTAD------------------------------------------------NYVYPA
AAAGDF---------------PEGLLLLELVG-MIVGKGLYEGILQEVRLAPFFAK-AVL
GIP--------RTLDDLP--GLDPELHRSLIQVLRYDGD---------------------
-----VADLCLDWTVSEEHLG------------------------------AVITHELRP
DG---------------------------------------ASKPVTNESKLA-YVHAVA
DFHLD----RRRRDSNAAFTRGLA--------------------HIIPRG--WLKLFGVN
ELS-----QLIGGADDGD---------VDVDDLRRHAAYSGG-YTADSR-----------
-AVLMFWDVLKH---KFDANE-RRALL-------KFVTSSSRPPV-QGFRHLHPPFTIHK
VRRDDGAAAGGASSALATFF----------------------------------------
GYRGDTARLPSASTC---FNVLKLPNYR----------KSSTMREKVRYAVTS
>N2_1_Ostreococcus_tauri_XM_003083274.1 .
MTLRRE-TVLEDSLSTILSLG------------------SKSRG--RIL-VKFVNAAGQE
EAGIDAGGLFKELLSLVTERGLDP------------------------------NRGLFT
TNSY--------------------------------------------------GQVYVS
PRAGDT---------------HEGLLLLEMIG-IMIGKGIYEGILQDINMAPFFAA-HIL
GTP--------RTIDDIP--SLDEELAHSLVQILEYSGD---------------------
-----VADLCLDFTCSEEVYG------------------------------QLVTRELVQ
GG---------------------------------------REIDVTSANKLL-YIHLLA
DYHLN----RRIATPMNAFIRGLR--------------------TIINPR--WIGLFNAK
ELS-----LLLSGGESA----------IDVDDWERHTRYSGG-YSARST-----------
-AVRNFWRIVR----TFSPDL-RQDVL-------KFVTSSPRPPL-QGFKHLNPPFVIHK
VPCEASVFAM--------------------------------------------------
FGGADVGRLPSASTC---FNMLKLPNYR----------RRSTLEKCLEYAARS
>T_Ostreococcus_lucimarinus_XM_001421264.1 .
VTLRRE-SVLEDTLTSVLPLG------------------AKARG--RIL-VKFVNAAGQE
EAGIDAGGLFKELLSQVTEQGLDP------------------------------NRGLFQ
SNAT--------------------------------------------------GLIYPS
PRAGDT---------------HEGILLLEMIG-MMIGKGMYEGILQDINMAPFFAA-HVL
GTA--------RTIDDIP--SLDEDLARSIVQILEYEGD---------------------
-----VADLCLDFTCSEEIYG------------------------------ELVTRELVA
GG---------------------------------------RDVEVTAANKLF-YVFSLA
DYHLN----RRIATPMLAFMRGLT--------------------KIINQR--WLRLFNVT
ELS-----LLLSGGESA----------IDVDDWELHTRYSGG-YSSSSA-----------
-TVRNFWRVMR----KFTPKQ-RQDVL-------KFVTSSPRPPL-QGFKHLNPPFVIHK
VRCEASMFAY--------------------------------------------------
FGATDVRRLPSASTC---FNMLKLPNYR----------RASTLEKSVSYASQS
>n1_1_Volvox_carteri_XM_002958560.1 .
VAIRRD-RLLFDGFDNLNSLG------------------DRLRG--RVR-IAYIDAHGAQ
EAGVDGGGLFKDFMEELMREGLSA------------------------------EYGLFA
ANSS--------------------------------------------------HQLYPN
PAAVRVV--------------EDAPRLLAFLG-RMLGKAMYENILLELPLAGFFLK-KFR
GAH--------CDLNDLP--TLDPELYRSLLKLRDYFAS---------------------
----TTSATTTAAAVEGSTAALG---------------------------DTSQEVELKP
GG---------------------------------------RNLPVTADNVTE-YIHRMA
HYNNE----GKLRVPPD---TGTG--------------------LLIPRS--WVSMFSGE
ELQ-----SLISGVAAQG---------LDLEDMREHVVYGGG-YHEEHP-----------
-VVILLWEVLD----SFTAEE-QGRFL-------KFVTSCSRAPL-LGFKYLEPKLGINM
SGNT--------------------------------------------------------
LDPSAQQRLPTASTC---INLLKLPPYR----------TREAMRDKLLYAINS
>T_Chlamydomonas_reinhardtii_XM_001695379.1 .
VPIRRD-QLLFDGFDRLNSLG------------------ERLRG--RVR-IMFIDAHGQP
EAGVDGGGLFKDFMEELMRAGLSA------------------------------EYGLFA
SNAA--------------------------------------------------HQLYPN
PAAMCVV--------------EDAPRLLAFLG-RMLGKAMYENVLLELPLAGFFLK-RFR
GAH--------CDLNDLP--TLDPELYRNLLRLREHLLSASATASAAGGGGAVGGDGGAD
S---AAMDLGLTFVVADEVAAAL--------------------------GDPHAEVELKP
GG---------------------------------------RSIAVTADNVRE-YIHRVA
HYKLN----VAPRPAVSAFLSGFY--------------------ELIPRT--WVSMFSGE
ELQ-----TLISGADSA----------LDLADLQQHVEYAGG-YHPDHP-----------
-VIHCLWEALA----SFTPEE-QGKFL-------KFVTSCSRAPL-LGFRYLEPRLCVQM
SGGM--------------------------------------------------------
LDPAATQRLPTASTC---MNLLKLPPYR----------TVAQMREKLLYAVTS
>w4_1_Coccomyxa_subellipsoidea_AGSI01000010.1_R .
---------VQDGFEKLNLPG------------------DALRG--RIR-IQYVDSFGEV
EAGVDGGGLFKDFMENLIKEGFDP------------------------------RIGLFK
ATPD--------------------------------------------------QKLYPN
PAAATVEP--------------NAFALFEFMG-KMVGKAVYQGILLEVPLAGFFLK-KLL
RRG--------CDLNDLP--SLDAELYRQLLFLRDYDGD---------------------
-----VEDLALTFTVTDSDFG--------------------------------TNRELVP
GS---------------------------------------RERAVTDGNRLE-YIHRVA
NFRLN----VQIKRATDAFRRGLE--------------------DVIARE--WITMFNEA
ELQ-----VLIGGGDHQG---------LDLEDMKQHVNYAGG-YGTDHP-----------
-VILEFWRVLQ----DFTPEQ-QKAFL-------RFVTSCSRPPL-LGFQYLDPKLCIQX
AGSV--------------------------------------------------------
LDEAAQERLPSASTC---INLLKLPPYR----------SATAIRDKLLYAVKN
>Chlorokybus_atmophyticus_HO420400.1 .
VSIRRN-FIVEDGFTQLNNLG------------------DRLKA--PVR-VRFINELGAE
EAGVDGGGLFKDFLEGLTKTGFDP------------------------------QYGLFK
ATSD--------------------------------------------------QLLYPN
PSSHLVMR--------------EHLRYFEFLG-RVLGKALYEGILVELRFAPFFLS-KLR
KGY--------NYLNDLP--SLDPELYRSLMFLKHYKGD---------------------
-----VSDLSLYFTVDNNEFG------------------------------EHAETELVP
NG---------------------------------------RDVLVTNENKLH-YIHKVA
DHRLN----IQIRQQSAAFLKGFQ--------------------DLIKPE--WIALFGED
ELQ-----MLISGSESR----------VDIEDLKAYVNYSGG-YHKDHS-----------
-VIRHFWDVFA----SFTSEQ-QRQVL-------KFVTACSRPPL-LGFKYLEPQFCIHR
AGTED-------------------------------------------------------
--SSDRDRLPTSATC---MNLLKLPPYK----------KKDTLRAKLLYAINA
>Klebsormidium_flaccidum_HO464321.1_R .
--IRRN-HIVEDGFDHLSGRP-----------------GESMRG--RMR-IHFINETXMH
EAGVDGGGLFKDCMEGIIKVAFDV------------------------------QYGLFK
ETAD--------------------------------------------------HHLYPN
PASHLVMTN------------GDHLRYYEFLG-KILGKAMFEGILADIPFATFFLS-KLQ
SKN--------NLLNDLP--SLDPELYKSLIFLKHYEGD---------------------
-----VVDLGLFFSVENNELG------------------------------EMAETELIP
GG---------------------------------------KDIPVSNENKIK-YIYLVA
NQRLN----LQIRRQSAAFQEGFA--------------------QVIDPE--WIQFFNEQ
ELR-----ILISGSKES----------ADMDDLRENAVYGGG-YDDKHP-----------
-VIQAFWDVVK----SLDSRQ-QRLFL-------KFVTGCSRGPL-MGFKYLQPQFAIHR
AAPSDQPDAS--------------------------------------------------
VRADIVNRLPTSATC---MNLLKLPPYR----------NKDMMKQKLLYAITA
>t4_1_TSA_Larix_JR154837.1_R .
---------VEDAFSELNGLT-----------------GEELRG--MIR-VIFVNEFGVE
EPGVDGGGIFKDFMENITKTAFDI------------------------------QYGLFE
ETAD--------------------------------------------------HLLYPN
PASGTIH--------------PEHLQYFEFLE-KLLGKAMFEGILVDIPFATFFLS-KLK
EKH--------NYLHDLP--SLDPELYRNLLYLKQYDGD---------------------
-----VSQLGLYFVSENNEYG------------------------------EQKEEELLP
GG---------------------------------------KDMQVTNENVIK-FIHLVA
NHRLN----SQIRNQSSSFLRGFQ--------------------QLIRSD--WLDMFNEH
ELQ-----LLISGSIEG----------MDVDGLRSNVHYAGG-YSEDHP-----------
-VIEMFWEVIK----QFSLEQ-QKKFL-------KFVTGCSRGPL-LGFKYLEPPFCIQR
AAPED-------------------------------------------------------
APEEVLDRLPTSATC---VNLLKLPPYR----------SKVVLRSKLLYAISA
>T_Picea_sitchensis_EF676330.1 .
------------------------------------------------------------
EPGVDGGGIFKDFMENITKTAFDI------------------------------QYGLFK
ETAD--------------------------------------------------HLLYPN
PASGTIH--------------PEHLQYFEFLG-KILGKAMFEGILVDIPFATFFLS-KLK
EKH--------NYLHDLP--SLDPELYRSLLSLKHYDGD---------------------
-----VSELGLYFVSENNEYG------------------------------EQKEEEMLP
GG---------------------------------------KDMQVTNENVIK-FIHLMA
NHHLN----SQIRNQSSYFLRGFQ--------------------QLIQSD--WLNMFNEH
ELQ-----LLISGSTEG----------MDVDGLRSNVHYAGG-YSEDHP-----------
-VIEMFWEVIK----QFSLEQ-QKKFL-------KFVTGCSRGPL-LGFKYLEPPFCIQR
AAPED-------------------------------------------------------
APEEVLDRLPTSATC---VNLLKLPPYR----------SKDVLRSKLLYAISA
>T_Physcomitrella_patens_XM_001774187.1 .
IKIRRD-HITEDAFAQLNGIS-----------------AEALKG--TIR-VMFVNELGVE
EAGVDGGGIFKDFMEGITKTGFDV------------------------------QYGLFK
ETSD--------------------------------------------------HLLYPN
PASQMVS--------------DEHLQYFEFFG-KMLGKAMFEGILVDIPFATFFLS-KLR
KKH--------SYLHDLP--SLDPELYQSMLFLKHYDGD---------------------
-----WSQLAAYFVVTHNEYG------------------------------EQTEVELIP
GG---------------------------------------RDIQVTGDNVIK-YIHLVA
HHRLN----TQIYQQSLHFLRGFQ--------------------QVIHSE--WIDMFNEH
EIQ-----TIISGSHEG----------MDVDDLRKNANYAGG-YDEHHP-----------
-VIEMFWEVVQ----KLDLGL-QQKFL-------KFVTGCSRGPL-LGFKHLEPQFCIQR
AGLDD-------------------------------------------------------
GSQEALDRLPTSATC---MNLLKLPPYR----------SKEIIHEKLLYAITA
>n1_1_Selaginella_moellendorffii_XM_002984562.1 .
IKVQRD-RIIEDAFMQFNVLS-----------------DESLRG--TIR-VSYVNELGAE
EAGVDGGGIFKDFMENITSAGFDI------------------------------QYGLFK
ETAD--------------------------------------------------HLLYPN
PASHMVN--------------DEHLQYFEFFG-KILGKAMFEGILVDIPFAMFFLR-KLR
KKH--------NYLHDLP--SLDPELYKNLLFLKNNPNM---------------------
-----VQQLGLYFVIEDNEYG------------------------------EQLEVELLP
GG---------------------------------------KDIQVTKDNVYR-YIHLVA
NHRLN----HQIRQQSNHFLRGFQ--------------------QLISPE--WLDMFNEH
ELQ-----ILISGFEDA----------MDIDDLHHNVNYGGG-YHENHP-----------
-VIQMFWDTVK----ALDANM-QRKFL-------KFVTGCSRGPL-LGFKYLEPRFCIQK
TAPEG-------------------------------------------------------
AAEEALDRLPTSATC---LNLLKLPPYK----------SKDTIREKLLYAIAA
>T_Hordeum_vulgare_AK248980.1 .
FKIRRS-RLLEDAFDQLSLLS-----------------EEDLKG--PIR-VSFVNEHGVE
EAGIDGGGIFKDFMENITRAAFDV------------------------------QYGLFK
ETVD--------------------------------------------------HVLYPN
PGSGLVH--------------EQHLQYFHFLG-SLLGKAMYEGILVDLPFATFFLS-KLK
EKS--------NFLNDLP--SLDPELYRHLLFLKHYKGD---------------------
-----VSDLELYFVIVNNEYG------------------------------EQAEEELLP
GG---------------------------------------REMRVTNQNVIT-FIHLVA
NHRLN----YQIRGQGRHFLRGFQ--------------------KLIPKE--WIDMFNEH
EIQ-----LLISGSLES----------LDIDDLRLNTNYSGG-YHPDHE-----------
-IIDMLWEVLK----SFSSDN-QKKFL-------KFVTGCSRGPL-LGFEYLDPKFCIQR
AGVP--------------------------------------------------------
GLEEHGDRLPTSATC---MNLLKLPPYR----------TKEQLQTKLLYAINS
>Festuca_pratensis_GO857900.1 .
FKIRRS-RLLEDAFDQLSLLS-----------------EEDLKG--PIR-VSFVNEHGVE
EAGIDGGGIFKDFMENITRAAFDV------------------------------QYGLFK
ETVD--------------------------------------------------HLLYPN
PGSGLVH--------------EQHLQYFHFLG-SLLGKAMYEGILVDLPFATFFLS-KLK
EKS--------NFLNDLP--SLDPELYRHLLFLKHYQGD---------------------
-----LSDLELYFVILNNEYG------------------------------EQSEEELLP
GG---------------------------------------REMRVTNQNVIM-FIHLVA
NHRLN----YQIRGQSRHFLRGFQ--------------------QLVPKE--WIDMFNEH
EIQ-----LLISGSVES----------LDIDDLRLNTNYSGG-YHPDHE-----------
-IIDMLWEVLE----SFSSDN-QKKFL-------KFVTGCSRGPL-LGFEYLDPKFCIQR
AGVP--------------------------------------------------------
GVEEHGDRV--------------------------------------------
>N4_1_Brachypodium_distachyon_XM_003566472.1 ..
FKIRRS-RLLEDAFDQLSLLS-----------------EEDLKG--PIR-VAFVNEHGVE
EAGIDGGGIFKDFMENITRAAFDV------------------------------QYGLFK
ETVD--------------------------------------------------HLLYPN
PGSGLVH--------------EHHLQYFRFLG-SLLGKAMYEGILVDLPFATFFLS-KLK
QKS--------NFLNDLP--SLDPELYRHLLFLKHYHGD---------------------
-----LSDLELYFVIVNNEYG------------------------------EQSEEELLP
GG---------------------------------------REMRVTNSNVIM-FIHLVA
NHRLN----YQIRGQSTHFLRGFQ--------------------QLIPKD--WIDMFNEH
EIQ-----LLISGSLES----------LDIDDLRLNTNYAGG-YHPDHE-----------
-IIDMFWEVLK----SLSSDN-QKKFL-------KFVTGCSRGPL-LGFEYLDPKFCIQR
AGVP--------------------------------------------------------
GVEEHGDRLPTSATC---MNLLKLPPYR----------TKEQMQTKLLYAINS
>N2_1_Sorghum_bicolor_XM_002439288.1 .
FKIRRN-RLLEDAFDQLSLLS-----------------EEDLKG--PIR-VSFINEHGEE
EAGIDGGGIFKDFMENITRAAFDV------------------------------QYGLFK
ETAD--------------------------------------------------HLLYPN
PGSGLVH--------------ELHLQYFHFLG-SLLGKAMYEGILVDLPFATFFLS-KLK
QKY--------NFLNDLP--SLDPELYRHLLFLKHYNGD---------------------
-----ISELELYFVIVNNEYG------------------------------EQCEEELLP
GG---------------------------------------REMRVTNDNVIT-FIHLVA
NHRLN----YQIRAQSTHFLRGFQ--------------------QLIPKD--WIDMFNEH
EIQ-----VLISGSLES----------LDIDDLRSNTNYSAG-YHPDHE-----------
-LIEMFWEVLK----SLSSDN-QKKFL-------KFVTGCSRGPL-LGFQYLEPKFCIQR
AGVP--------------------------------------------------------
GLEEHADRLPTSATC---MNLLKLPPYK----------SKEQMQTKLLYAINS
>H4_1_Zea_mays_AC211494.4_R .
-----------------------------------------------IR-VSFINEHGEE
EVGIDGGGIFKDFMENITRAAFDV------------------------------QYGLFX
ETAD--------------------------------------------------HLLYPN
PGSGLVH--------------ELHLQYFHFLG-SLLGKVLYEGILVDLPFATFFLS-KLK
QKY--------SFLNDLP--SLDPELYRHLLFLKHYNGD---------------------
-----ISELELYFVIVNNEYG------------------------------EQCEEELLP
GG---------------------------------------RHMRVTNDNVIT-FIHLVA
NHRLN----XQIRAQSTHFLRGFQ--------------------QLIPKD--WIDMFNEH
ELQ-----VLISGSLES----------LDIDDLRSNTNYSAG-YHQDHE-----------
-LIEMFWEVLK----SLSSDN-QKKFL-------RFVTGCSRGPL-LGFQYLEPKFCIQR
LATS--------------------------------------------------------
GLEEHADRLPTSATC---MNLLKLPPYK----------RCLLL----------
>w4_1_Setaria_italica_AGNK01004544.1_R .
FKIRRN-RLLEDAFDQLSLLS-----------------EEDLKG--PIR-VSFINEHGEE
EAGIDGGGIFKDFMENITRAAFDV------------------------------QYGLFK
ETAD--------------------------------------------------HLLYPN
PASGLVH--------------ELHLQYFHFLG-SLLGQAMYEGILVDLPFATFFLS-KLK
QKY--------SFLNDLP--SLDPELYRHLLFLQHYNGD---------------------
-----ISELELYFVIVNNEYG------------------------------EQSEEELLP
GG---------------------------------------RDMRVTNDNVIT-FIHLVA
NHRLN----YQIRAQSTHFLRGFQ--------------------QLIPKD--WIDMFNEH
ELQ-----VLISGSLES----------LDIDDLRSNTNYSAG-YHX-HE-----------
-VIEMFWEVMK----SFSSDN-QKKFX-------RFVTGCSRGPL-LGFQYLEPKFCIHR
FVTSICLCSILSDVTSFFLPVCKMLSLHFFSSTVCRAGVP--------------------
GMEEHADRLPTSATC---MNLLKLPPYK----------TLVFTLTPLVH----
>w4_1_Oryza_brachyantha_AGAT01008816.1_R .
FKIRRN-RLLEDAFDQLSMLS-----------------EEDLKG--XIR-VVFVNEHGVE
EAGIDGGGIFKDFMENITRAAFDV------------------------------QYGLFK
ETAD--------------------------------------------------HLLYPN
PGSGLVH--------------EQHLQYFHFLG-SLLGKVLYEGILVDLPFATFFLS-KLK
HKX--------NFLNDLP--SLDPELYRHLLSLKHYDGD---------------------
-----ISQLELYFVIVNNEYG------------------------------EQSEEELLP
GG---------------------------------------RDMRVTNENVIT-YIHLVA
NHRLN----XQIRAQSTHFLRGFQ--------------------QLIPNE--WINMFNEH
ELQ-----VLISGSLES----------LDIDDLRSNTNYSGG-YHX-HD-----------
-LIDIFWEVLK----NFSSHN-QKKFL-------RFVTGCSRGPL-LGFQYLEPKFCIQR
X-----------------------------------------------------------
---EDEDRLPTSATC---MNLLKLPPYK-------------------------
>T_Oryza_sativa_NM_001061248.1 .
FKIRRN-RLLEDAFDQLSMLS-----------------EEDLKG--PIR-VVFVNEHGVE
EAGIDGGGIFKDFMENITRAAFDV------------------------------QYGLFK
ETAD--------------------------------------------------HLLYPN
PGSGLVH--------------EQHLQYFHFLG-SLLGKAIYEGILVDLPFATFFLS-KLK
HKY--------NFLNDLP--SLDPELYRHLLSLKHYDGD---------------------
-----ISQLELYFVIVNNEYG------------------------------EQSEEELLP
GG---------------------------------------RDMRVTSENVIT-YIHLVA
NHRLN----YQIRAQSTHFLRGFQ--------------------QLIPNE--WINMFNEH
EFQ-----VLISGSLES----------LDIDDLRSNTNYSGG-YHPDHE-----------
-LIDIFWEVLK----SFSSHN-QKKFL-------KFVTGCSRGPL-LGFQYLEPKFCIQR
AGVPG-------------------------------------------------------
MEEEDEDRLPTSATC---MNLLKLPPYR----------NKTQLESKLLYAINA
>w4_1_Oryza_glaberrima_ADWL01009874.1_R .
FKIRRN-RLLEDAFDQLSMLS-----------------EEDLKG-PVIR-VVFVNEHGVE
EAGIDGGGIFKDFMENITRAAFDV------------------------------QYGLFK
ETAD--------------------------------------------------HLLYPN
PGSGLVH--------------EQHLQYFHFLG-SLLGKVLWEGILVDLPFATFFLS-KLK
HKY--------NFLNDLP--SLDPELYRHLLSLKHYDGD---------------------
-----ISQLELYFVIVNNEYG------------------------------EQSEEELLP
GG---------------------------------------RDMRVTSENVIT-YIHLVA
NHRLN----YQIRAQSTHFLRGFQ--------------------QLIPNE--WINMFNEH
ELQ-----VLISGSLES----------LDIDDLRSNTNYSGG-YHX-HE-----------
-LIDIFWEVLK----SFSSHN-QKKFL-------KYVTGCSRGPL-LGFQYLEPKFCIQR
SLCRAGVPG---------------------------------------------------
MEEEDEDRLPTSATC---MNLLKLPPYX----------SKTQLESKLLYAINA
>T6_1_TSA_Oncidium_JL925864.1 .
----------EDAFTQLSVLS-----------------TEELRG--SIR-VSFFNEFGVE
EAGIDGGGIFKDFMENVTQAAFNV------------------------------QYGLFK
ETTD--------------------------------------------------HLLYPN
PGSGVIH--------------EQHLQYFDFLG-SLLGKAMYEGILVDIPFATFFLS-KLK
QKH--------NYLNDLP--SLDPELYRHLLFLKHYLGD---------------------
-----VSELELYFVIINNEYG------------------------------EQKEEELLP
GG---------------------------------------KDIHVTKENVIT-YIHLIA
NHRLN----YQIRHQSSHFLRGFQ--------------------QLIEKE--WIEMFSEH
EIQ-----ILISGSLEN----------FDMDDLRSNAHYSGG-YDQNHP-----------
-VIDMFWEVMK----SFSFEY-QKKFL-------KFVTGCSRGPL-LGFRYLEPKFCIQR
AAPLH-------------------------------------------------------
ATEEDLDRLPTTATC---MNLLKLPPYK----------SINQMRNKLVYALNA
>T_Arabidopsis_thaliana_NM_001125176.1_AT3G17205 .
FRIRRD-HILEDAYNQMSALS-----------------EDDLRS--SIR-VTFVNELGVE
EAGIDGGGIFKDFMEKITRAAFDV------------------------------QYGLFK
ETAD--------------------------------------------------HMLYPN
PGSGMIH--------------EQHLQFFHFLG-SLLAKAMFEGILVDIPFATFFLS-KLK
QKY--------NYLNDLP--SLDPELYRHLIFLKRYKGD---------------------
-----ISDLELYFVILNNEYG------------------------------ERTEEELLP
GG---------------------------------------QDMRVTNENVIT-FIHLVS
NHRLN----FQIRQQSSHFLRGFQ--------------------QLIPKE--WIDMFNEH
ELQ-----VLISGSVDS----------LDIDDLRNNTNYAGG-YHAGHY-----------
-VIDMFWEVMK----SFSTEN-QKKFL-------KFVTGCSRGPL-LGFKYLEPAFCIQR
AAGS--------------------------------------------------------
ASNESVDRLPTSATC---MNLLKLPPYQ----------SKELLETKLMYAISA
>w4_1_Eutrema_salsugineum_AHIU01004042.1_R .
FRIRRD-HILEDAYNQMSALS-----------------EDDLRG--SIR-VTFVNELGVE
EAGIDGGGIFKDFMEKITRAAFDV------------------------------QYGLFX
ETAD--------------------------------------------------HMLYPN
PGSGMIH--------------EQHLQFFHFLG-TILLQAMFEGILVDIPFATFFLS-KLK
QKY--------NYLNDLP--SLDPELYRHLIFLKRYKGN---------------------
-----ISELELYFVILNNEYG------------------------------ERTEEELLP
GG---------------------------------------KDMRVTNENVIT-FIHLVS
NHRLN----FQVRQQSSHFLRGFQ--------------------QLIPKE--WIDMFNEH
ELQ-----VLMNNSVDS----------LDIDDLRKNTNYAGG-YHAGHY-----------
-VIDMFWEVMK----SFSTEN-QKKFL-------KFVTGCSRGPL-LGFKYLEPAFCIQR
AAGS--------------------------------------------------------
ASNESVDRLPTSATC---MNLLKLPPYX----------SKELLETKLMYAISA
>w4_1_Arabidopsis_lyrata_ADBK01000492.1_R .
FRIRRD-HILEDAYNQMSALS-----------------EDDLRG--SIR-VTFVNELGVE
EAGIDGGGIFKDFMEKITRAAFDV------------------------------QYGLFX
ETAD--------------------------------------------------HMLYPN
PGSGMIH--------------DQHLQFFHFLG-SLLAKVWYEGILVDIPFATFFLS-KLK
QKRY-------NYLNDLP--SLDPELYRHLIFLKRYKGD---------------------
-----ISDLELYFVILNNEYG------------------------------ERTEEELLP
GG---------------------------------------QDMRVTNENVIT-FIHLVS
NHRLN----XQIRQQSSHFLRGFQ--------------------QLIPKE--WIDMFNEH
ELQ-----VLISGSVDS----------LDIDDLRNNTNYAGG-YHXGHY-----------
-VIDMFWEVMK----SFSTEN-QKKFL-------XFVTGCSRGPL-LGFKYLEPAFCIQR
AAGS--------------------------------------------------------
ASNESVDRLPTSATC---MNLLKLPPYX----------SKELLETKLMYAISA
>w4_1_Eutrema_parvulum_AFAN01000009.1_R .
FTITRDAYILSCVSNLVSFCD-----------------TYNAKNYWLIR-VTFVNELGVE
EAGIDGGGIFKDFMEKITRAAFNL------------------------------VHGFFQ
ETAD--------------------------------------------------HMLFPN
PGSGMIH--------------EQHLQFFHFLG-SILAQAMFEGILVDIPFATFFLS-KLK
QKY--------NYLNDLP--SLDPELYRHLIFLKRYKGN---------------------
-----ISELELYFVILNNEYG------------------------------ERTEEELLP
GG---------------------------------------KDMRVTNENVIT-FIHLVS
NHRLN----XQIRQQSSHFLRGFQ--------------------QLIPKE--WIDMFNEH
ELQ-----XLISGSVDS----------LDIDDLRKNTNYAGG-YNAGHY-----------
-VIDMFWEVMK----SFSTEN-QKKFL-------XFVTGCSRGPL-LGFKYLEPAFCIQR
AAGS--------------------------------------------------------
ASNEAVDRLPTSATC---MNLLKLPPYQ-------------------------
>N4_1_Brassica_rapa_AC189348.2_R .
FRIRRD-HILEDAYNQMSALS-----------------EDDLRG--XIR-VTFVNELGVE
EAGIDGGGIFKDFMEKITRAAFDV------------------------------QYGLFK
ETVD--------------------------------------------------HMLYPN
PGSGMVH--------------DQHLQFFHFLG-TLLFQAMFEGILVDIPFATFFLS-KLK
HKY--------NYLNDLP--SLDPELYKHLIFLKVSIGX---------------------
-----IAELELYFVILNNEYG------------------------------ERTEEELLP
GG---------------------------------------KDMRVTNENVIT-FIHLVS
NHRLN----LQIRQQSSHFLRGFQ--------------------QLIPKE--CIDMFNEH
ELQ-----VLISGSADS----------LDIDDLRQNTNYTGG-YNAGHY-----------
-VIDMFWEVLK----SFSTEN-QKKFL-------KFVTGCSRGPL-LGFKYLEPAFCIQR
AAGS--------------------------------------------------------
ASNEAVDRLPTSATC---MNLLKLPPYX----------SKEQLETKLMYAISA
>T1_1_TSA_Silene_JO773204.1 .
LKIRRD-HILEDAFDQLNTLS-----------------EEDLKG--SIR-VTFINELGVE
EAGIDGGGIFKDFMENITRAAFDM------------------------------QYGLFK
ETAD--------------------------------------------------HLLYPN
PGSGLVH--------------EQHLQYFHFLG-TILAKAMFEGILVDIPFATFFLS-KLK
QKH--------NYLNDLP--SLDPELYRHLLFLKHYQGE---------------------
-----VSGLELYFVIVNNEYG------------------------------EQTEEELLP
GG---------------------------------------KNMRVTNENVIP-FIHLIA
NHRLN----FQIRQQSSHFLRGFQ--------------------QLILKE--WIDMFNEH
ELQ-----ILISGSLDG----------LDIDNLRSHTQYSGG-YHAEHY-----------
-VIEMFWEVLK----SLSQEN-QRRFL-------KFVTGCSRGPL-LGFKSLEPQFCIQR
AAGS--------------------------------------------------------
ASEEALERLPTSATC---MNLLKLPPYR----------SKEQLETKLLYAINS
>w4_1_Solanum_tuberosum_AEWC01000271.1_R .
FRIRRD-HILEDAFNQLNALS-----------------EEDLRG--LVR-VTFVNELGVE
EAGIDGGGIFKDFMENITRAAFDV------------------------------QYGLFK
ETAD--------------------------------------------------HLLYPN
PGSGMVH--------------DQHLQYFHFLG-TVLAKVLFEGILVDIPFATFFLS-KLK
QKY--------NYLNDLP--SLDPELYRHLIFLKHYEGD---------------------
-----VSDLELYFVILNNEYG------------------------------EQTEEELLP
GG---------------------------------------KSTRVTNENVIT-FIHLVA
NHRLN----FQIRQQSSHFLRGFQ--------------------QLIQKE--WIDMFNEH
ELQ-----VLVSGSLDG----------IDIDDLRAHTNYTGG-YHXXHY-----------
-VIDMFWEVVK----NFSLEN-QRKFL-------KFVTGCSRGPL-LGFKYLEPLFCIQR
RAGGH-------------------------------------------------------
ASDEALDRLPTSATC---MNLLKFPPYR-------------------------
>T_Solanum_lycopersicum_AK325144.1 .
FRIRRD-HILEDAFNQLNALS-----------------EEDLRG--LIR-VTFVNELGVE
EAGIDGGGIFKDFMENITRAAFDV------------------------------QYGLFK
ETAD--------------------------------------------------HLLYPN
PGSGLIH--------------DQHLQYFHFLG-TVLAKAMFEGILVDIPFATFFLS-KLK
QKY--------NYLNDLP--SLDPELYRHLIFLKHYEGD---------------------
-----VSDLELYFVILNNEYG------------------------------EQAEEELLP
GG---------------------------------------KSTRVTNENVIT-FIHLVA
NHRLN----FQIRQQSSHFLRGFQ--------------------QLIQKE--WIDMFNEH
ELQ-----LLISGSLDG----------IDIDDLRAHTNYTGG-YHKEHY-----------
-VIDTFWEVVK----NFSLEN-QRKFL-------KFVTGCSRGPL-LGFKYLEPLFCIQR
AGGH--------------------------------------------------------
ASDEALDRLPTSATC---MNLLKFPPYR----------SKEQMEQTLLYAINA
>t2_1_TSA_Physalis_JO138611.1 .
FRIRRD-HILEDAFNQLNALS-----------------EEDLRG--LIR-VTFVNELGVE
EAGIDGGGIFKDFMENITRAAFDV------------------------------QYGLFK
ETVD--------------------------------------------------HLLYPN
PGSGLIH--------------DQHLQYFHFLG-TVLAKAMFEGILVDIPFATFFLS-KLK
QKY--------NYLNDLP--SLDPELYRHLIFLKHYEGD---------------------
-----VSDLELYFVIVNNEYG------------------------------EQTEEELLP
GG---------------------------------------KSIRVTNENVIT-FIHLVA
NHRLN----FQIRQQSSHFLRGFQ--------------------QLIQKE--WIDMFNEH
ELQ-----LLISGSLDG----------IDIDDLRAHTNYTGG-YHKEHY-----------
-VIDMFWEVVK----NFSLQN-QRKFL-------KFVTGCSRGPL-LGFKYLEPLFCIQR
AGGN--------------------------------------------------------
ASEEALDRLPTSATC---MNLLKFPPYR----------SKEQMEQKLLYAINA
>T1_1_TSA_Ipomoea_JP105654.1 .
LRIRRD-HILEDAFNQLNALS-----------------EEDLRG--LIR-VTFINEFGVE
EAGIDGGGIFKDFMENITRSAFDV------------------------------QYGLFK
ETAD--------------------------------------------------HLLYPN
PGSGLIH--------------EQHLQYFNFLG-TVLAKAMFEGILVDIPFATFFLS-KLK
QKH--------NYLNDLP--SLDPELYRHLIFLKHYNGN---------------------
-----LSDLELYFVVVNNEYG------------------------------EQREEELLT
GG---------------------------------------RTMRVTNENVIT-FIHLVA
NHRLN----AQIREQSSHFLRGFQ--------------------VLIQKE--WIDMFNEH
ELQ-----LLISGSVDG----------IDVDNLRAHTNYTGG-YHKDHY-----------
-VIEMFWEVVK----NFSLGN-QRKFL-------KFVTGCSRGPL-LGFKYLEPSFCIQR
AAGN--------------------------------------------------------
TPDEALDRLPTSATC---MNLLKLPPYR----------SKEQMEQKLLYAINA
>T_Vitis_vinifera_XR_078055.1 .
FRIRRD-HILEDAFNQLSVLS-----------------EDDLRG--LIR-ISFVNEFGVE
EAGIDGGGIFKDFMENITRAAFDV------------------------------QYGLFK
ETAD--------------------------------------------------HLLYPN
PGSGMIH--------------EQHLQFFHFLG-TVLGKAMFEGILVDIPFATFFLS-KLK
QKH--------NYLNDLP--SLDPELYRHLIFLKHFEGD---------------------
-----LSELELYFVIVNNEYG------------------------------EQTEEELLP
GG---------------------------------------KNIRVTNENVIT-FIHLIA
NHRLN----FQIRQQSTHFLRGFQ--------------------QLIQRD--WIEMFDEH
ELQ-----LLISGSLDG----------LDVDDLRSNTNYAGG-YHSEHY-----------
-VIETFWEVLK----SFTLEN-QMKFL-------KFVTGCSRGPL-LGFKYLEPLFCIQR
AAGS--------------------------------------------------------
ASEEALDRLPTSATC---MNLLKLPPYR----------SKEQMATKLLYAINA
>t2_1_TSA_Lactuca_JI574278.1 .
FKIRRD-HILEDAFNQLSTLS-----------------EEDLRG--VIR-VTFVNEFGVE
EAGIDGGGIFKDFMENITRAAFDM------------------------------QYGLFK
ETID--------------------------------------------------HLLYPN
PGSGMIH--------------EQHLQFFHFLG-IILGKAMFEGILVDIPFATFFLS-KLK
QKH--------NYLNDLP--SLDPELYRHLIFLKRYEGD---------------------
-----LSELELYFVIVNNEFG------------------------------EQTSEELIP
GG---------------------------------------KNIRVVNDNVIT-FIHLVA
NHRLN----TQIRLQSSHFLRGFQ--------------------QLIQKD--WIDMFNEH
ELQ-----LLISGSVDG----------FDVDDLRSNTNYAGG-YHREHY-----------
-VIDMFWEILK----NFSLEN-QHKFL-------KFVTGCSRGPL-LGFKYLEPLFCIQR
AAGS--------------------------------------------------------
ASEEALDRLPTSATC---MNLLKLPPYR----------SKEHMEQKLLYAINA
>T_Populus_trichocarpa_XM_002312273.1 .
-RIRRD-HILEDAYNQMSALS-----------------EEDLRG--LIR-VSFINEFGVE
EAGIDGGGIFKDFMENITRAAFDV------------------------------QYGLFK
ETSD--------------------------------------------------HLLYPN
PGSGMLH--------------EQHLQFFHFLG-TLLAKAMFEGILVDIPFATFFLS-KLK
KKY--------NYLNDLP--SLDSELYRHLIFLKRYQGD---------------------
-----ISDLELYFVIVNNEYG------------------------------ELTEEELLP
GG---------------------------------------RNQRVTNDNVIP-FTHLVS
NYRLN----YQIRLQSSHFMRGFQ--------------------QLIKKE--WIDMFDEH
ELQ-----LLISGSLDG----------LDIDDLRIHSNYGGG-YHSEHY-----------
-VIEMFWEVLK----GFSMEN-QKKIL-------KFVTGCSRGPL-LGFKYLEPLFCIQR
AGGT--------------------------------------------------------
ASEEALDRLPTSATC---MNLLKLPPYR----------SKEQLATKLLYAINA
>T_Populus_trichocarpa_XM_002314936.1 .
FRIRRD-HILEDAYNQMSALS-----------------EEDLRG--LIR-VSFINEFGVE
EAGIDGGGIFKDFMENITRAAFDV------------------------------QYGLFK
ETSD--------------------------------------------------HLLYPN
PGSGMTH--------------EQHLQFFHFLG-TLLAKAMFEGILVDIPFATFFLS-KLK
QKY--------NYLNDLP--SLDPELYRHLIFLKRYQGD---------------------
-----ISDLELYFVIVNNEYG------------------------------EQTEEELLP
GG---------------------------------------RNQRVTNDNVIP-FTHLVS
NYRLN----YQIRLQSSHFMRGFQ--------------------QLIKKE--WIDMFNEH
ELQ-----LLISGSLDS----------LDIDDLRSHTNYAGG-YHSEHY-----------
-VIEMFWEVMK----GFSLEN-QKKFL-------KFVTGCSRGPL-LGFKYLEPLFCIQR
AGGT--------------------------------------------------------
ASEEALDRLPTSATC---MNLLKLPPYR----------SKEQLATKLLYSINA
>w4_1_Linum_usitatissimum_AFSQ01025791.1_R .
--------ILEDAYNQMSALS-----------------EEDLRG--XIR-VAFVNELGVE
EAGIDGGGIFKDFMENITRAAFDV------------------------------QYGLFK
VAFL--------------------------------------------------YIYHPS
PGSGMIH--------------EQHLQFFHFLG-TLLAKVMFEGILVDIPFATFFLS-KLK
QKYERF-----NYLNDLP--SLDPELYRHLIFLKCFNVYVQHYRG---------------
----DISGLELYFVIVNNEYG------------------------------EQTEEELLP
GG---------------------------------------RNLRVTNENVIT-FIHLVS
NHRLN----XLIRQQSSHFLRGFQ--------------------QLIQKD--WIDMFNEH
ELQ-----VLISGSLES----------MDVDDLRTHTNYAGG-YHKVHY-----------
-VIEMLWDVLK----GFSLEN-QKKFL-------RFVTGCSRGPL-LGFKYLEPMFCIQR
RTNYLFDQKDVLDISRLINFDMTDSLRAGGS-----------------------------
ATEEALDRLPTSATC---MNLLKLPPYX----------SKEQMEAKLMYAINA
>N4_1_Medicago_truncatula_XM_003594610.1_R .
FRIRRD-HILEDAYNSMSQLS-----------------EDDLRG--LIR-VTFVNEFGVE
EAGIDGGGIFKDFMENITRASFDV------------------------------QYGLFX
ETAD--------------------------------------------------HLLYPN
PGSGMIH--------------EQHLQFFHFLG-TLLAKAMFEGILVDLPFATFFLS-KLK
QKH--------NYLNDLP--SLDPELYRHLIFLKRYEGD---------------------
-----ISDLELYFVILNNEYG------------------------------EQTEEELLP
GG---------------------------------------KNLRVTNENVIT-FIHLVA
NHRLN----SQIRQQSSHFLRGFQ--------------------QLIQKD--WIDMFNEH
ELQ-----LLISGSLDS----------LDVDDLREHTNYAGT-YHSEHD-----------
-VIEMFWEVLK----GFSMEN-KKKFL-------KFVTGCSRGPL-LGFRYLEPLFCIQR
AGGN--------------------------------------------------------
ATEDALDRLPTAATC---MNLLKLPPYR----------SKDQMESKLLYAINS
>N2_1_Glycine_max_XM_003529452.1 .
FRIKRD-RILEDAYNQMSQLT-----------------EDSLRG--SIR-VTFVNEFGVE
EAGIDGGGIFKDFMENITRAAFDV------------------------------QYGLFK
ETAD--------------------------------------------------HLLYAN
PGSGMIH--------------EQHFQFFHFLG-TLLAKAMFEGILVDIPFATFFLS-KLK
QKH--------NYLNDLP--SLDPELYRHLIFLKHYKGD---------------------
-----ISELELYFVIVNNEYG------------------------------EQTEEELLP
GG---------------------------------------RNLRVTNENVIT-FIHLVA
NHRLN----FQIRQQSSHFLRGFQ--------------------QLIQKD--WIDMFNEH
ELQ-----LLISGSLDS----------LDIDDLRLHTNYAGG-YHGEHY-----------
-VMEMFWEVLK----GFSLEN-RKKFL-------KFVTGCSRGPL-LGFRYLEPMFCIQR
ASGN--------------------------------------------------------
AAEESLDRLPTSATC---MNLLKLPPYT----------SKEQLETKLLYAINA
>N2_1_Glycine_max_XM_003550676.1 .
FRIQRD-HILEDAYNQMSQLT-----------------EDSLRG--SIR-VTFVNEFGVE
EAGIDGGGIFKDFMENITRAAFDV------------------------------QYGLFK
ETAD--------------------------------------------------HLLYPN
PGSGMIH--------------EQHFQFFHFLG-TLLAKAMFEGILVDIPFATFFLS-KLK
QKH--------NYLNDLP--SLDPELYRHLIFLKHYKGD---------------------
-----ISELELYFVIVNNEYG------------------------------EQTEEELLP
GG---------------------------------------RNLRVTNENVIT-FIHLVA
NHRLN----FQIRQQSSHFLRGFQ--------------------QLMQKD--WIDMFNEH
ELQ-----LLISGSLDS----------LDIDDLRLHTNYAGG-YHNEHF-----------
-VMEMFWEVLK----GFSLEN-RKKFL-------KFVTGCSRGPL-LGFRYLEPMFCIQR
ASGN--------------------------------------------------------
AVEESLDRLPTSATC---MNLLKLPPYT----------SKEQLETKLLYAINA
>w4_1_Cajanus_cajan_AFSP01009785.1_R .
FRIRRN-HILEDAYNQMSQLS-----------------EDDLRG--XIR-VAFVNEFGVE
EAGIDGGGIFKDFMENITRAAFDV------------------------------QYGLFK
ETAD--------------------------------------------------HLLYPN
PGSGMIH--------------EQHLQFFHFLG-TLLLQAMFEGILVDLPFATFFLS-KLK
QKH--------NYLNDLP--SLDPELYRHLIFLQHYKGD---------------------
-----ISELELYFVIVNNEYG------------------------------EQTEEELLP
GG---------------------------------------KNLRVTNENVIT-FIHLVA
NHRLN----FQVKQQSSHFLRGFQ--------------------QLIQKD--WIDMFNEH
ELQ-----LLISGSLDS----------LDVDDLRLHTNYAGD-YHSVHY-----------
-VIEMFWEVLK----GFSLEN-KKKFL-------KFVTGCSRGPL-LGFRYLEPLFCIQR
AGGN--------------------------------------------------------
ASEEALDRLPTSATC---MNLLKLPPYK-------------------------
>N2_1_Glycine_max_XM_003546252.1 .
FRIRRN-HILEDAYNQMSQLS-----------------EDDLRG--LIR-VAFVNELGVE
EAGIDGGGIFKDFMENITRAAFDV------------------------------QYGLFK
ETAD--------------------------------------------------YLLYPN
PGSGMIH--------------EQHLQFFHFLG-TLLAKAMFEGILVDLPFATFFLS-KLK
QKH--------NYLNDLP--SLDPELYRHLIFLKHYERD---------------------
-----ISELELYFVIVNNEYG------------------------------EQTEEELLP
GG---------------------------------------KNLRVTNENVIT-FIHLVA
NHRLN----FQIRQQSSHFLRGFQ--------------------QLIQKD--WIDMFNEH
ELQ-----LLISGSLDS----------LDVDDLRQHTNYAGG-YHSDHH-----------
-VIEMFWEVLK----GFSLEN-KKKFL-------KFVTGCSRGPL-LGFQYLEPLFCIQR
AGSN--------------------------------------------------------
DPDEALDRLPTSATC---MNLLKLPPYK----------SKEQLETKLLYAINA
>w4_1_Theobroma_cacao_CACC01006731.1_R .
FRIRRD-HILEDAYNQMSALS-----------------EEDLRG--XIR-VTFVNEFGVE
EAGIDGGGIFKDFMENITRAAFDV------------------------------QYGLFK
ETAD--------------------------------------------------HLLYPN
PGSGMIH--------------EQHLQFYHFLG-TLLAKVMFEGILVDIPFATFFLS-KLK
QKY--------NYLNDLP--SLDPELYRHLIFLKVIFLX---------------------
-----IAGLELYFVIVNNEYG------------------------------EQTEDELLP
GG---------------------------------------KNIRVTNENVIT-FIHLVS
NHRLN----XQIRQQSSHFLRGFQ--------------------QLIQKD--WIDMFNEH
ELQ-----VLISGSLES----------LDVDDLRRNTNYAGG-YHXXHY-----------
-VIDVFWEVLK----SFSLEN-QKKFL-------XFVTGCSRGPL-LGFKYLEPLFCIQR
AAGT--------------------------------------------------------
ASEEALDRLPTSATC---MNLLKLPPYR-------------------------
>N4_1_Ricinus_communis_XM_002519234.1 .
--------ILEDAYNQMSTLS-----------------EEDLRG--LIR-VTFVNEFGVE
EAGIDGGGIFKDFMENITRAAFDV------------------------------QYGLFK
ETAD--------------------------------------------------HLLYPN
PGSGMIH--------------EQHLQFFHFLG-TLLAKAMFEGILVDIPFATFFLS-KLK
QKF--------NYLNDLP--SLDPELYRHLIFLKHYQGD---------------------
-----ISNLELYFVIVNNEYG------------------------------EQTEEELLP
GG---------------------------------------RNLRVSNENVIT-FIHLVS
NHRLN----FQIRQQSSHFLRGFQ--------------------QLIQKD--WIDMFNEH
ELQ-----LLISGSLES----------LDVDDLRHHTHYAGG-YHSEHY-----------
-VIEIFWEVLK----SFSLEN-QKKFL-------KFVTGCSRGPL-LGFKYLEPLFCIQR
AAGS--------------------------------------------------------
ASEEALDRLPTSATC---MNLLKLPPYR-------------------------
>t2_1_TSA_Betula_JP676702.1 .
FRIRRD-HILEDAYNQMSALS-----------------EDDLRG--VIR-VTFVNEFGVE
EAGIDGGGIFKDFMENITRAAFDV------------------------------QYGLFK
ETAD--------------------------------------------------HLLYPN
PGSGMIH--------------EQHLQFFHFLG-TLLAKAMFEGILVDIPFATFFLS-KLK
QKH--------NYLNDLP--SLDPELYRHLIFLKHYEGD---------------------
-----IAELELYFVIVNNEYG------------------------------EQTEEELLP
GG---------------------------------------KNLRVSNENVIT-FIHLVA
NHRLN----FQIRQQSSHFLRGFQ--------------------LLIQKD--WIDMFNEH
ELQ-----LLISGSLDS----------LDVDDIRLNTNYAGG-YHKDHY-----------
-VIEMFWEVLK----SFSLEN-QKKFL-------KFVTGCSRGPL-LGFRYLEPLFCIQR
AAGN--------------------------------------------------------
AAEEALDRLPTSATC---MNLLKLPPYR----------SKEQLETKLLYAINA
>w4_1_Malus_x_ACYM01008076.1_R .
--------ILEDAYDQMSALS-----------------EDDLRG--PIR-VTFVNEFGVE
EAGIDGGGIFKDFMENITRAAFDV------------------------------QYGLFQ
ETSD--------------------------------------------------HLLYPN
PGSGMIH--------------EQHLQFFHFLG-VLLAKVMFEGILVDIPFATFFLS-KLK
QKY--------NYLNDLP--SLDPELYRHLIFLKHYKGD---------------------
-----ISELELYFVIVNNEYG------------------------------EQTEEELLP
RG---------------------------------------KNLRVTNENVIT-FIHLVA
NHRLN----XQIRQQSSHFLRGFQ--------------------QLIPKD--WIDMFNEH
ELQ-----VLISGSLDS----------LDVDDLRMNTNYVGG-YHSXHY-----------
-VIDMFWEGLK----SFSLEN-QKKFL-------RFVTGCSRGPL-LGFKYLEPLFCIQR
EFMKDL------------------------------------------------------
YVGEMADKV--------------------------------------------
>t2_1_TSA_Cannabis_JP482015.1 .
FRIRRD-HILEDAYNQMSALS-----------------EDDLRG--PIR-VTFVNEFGVE
EAGIDGGGIFKDFMENITRAAFDV------------------------------QYGLFK
ETSD--------------------------------------------------HLLYPN
PGSGMIH--------------EQHLQFFHFLG-VLLAKAMFEGILVDIPFATFFLS-KLK
QKY--------NYLNDLP--SLDPELYRHLIFLKHYKGD---------------------
-----ISDLELYFVIVNNEYG------------------------------EQTEEELLP
RG---------------------------------------KDSRVTNDNVIT-FIHLVA
NHRLN----FQIRQQSSHFMRGFQ--------------------QLIQKD--WIDMFNEH
ELQ-----LLISGSLAS----------LDVDDLRSNTNYAGG-YHSEHY-----------
-VIEMFWEVLK----GFSMEN-QKKFL-------KFVTGCSRGPL-LGFKFLEPLFCIQR
AAGS--------------------------------------------------------
ATEEALDRLPTSATC---MNLLKLPPYR----------SKEQLESKLMYAISA
>w4_1_Cucumis_melo_CAJI01021095.1_R .
FRIRRN-HILEDAFSQMSALS-----------------EDDFRM--QIR-VSFVNEFGVE
EAGIDGGGIFKDFMENITRAAFDV------------------------------QYGLFK
ETAD--------------------------------------------------HLLYPN
PGSGMIH--------------EQHLQFFHFLG-VLLAKVMFEGILVDIPFATFFLS-KLK
QKY--------NYLNDLP--SLDPELYRHLIFLKHYEGD---------------------
-----ISELELYFVIINNEYG------------------------------EQTEEELLP
GG---------------------------------------KNRRVTSENVIT-FIHLVA
NHRLN----XRYGSKVLIFLRGFQ--------------------QLIQKE--WIDMFNEH
EFQ-----LLISGSLDS----------LDVDDLRTHTTYSSG-YHX-HY-----------
-VIEMFWEVIK----SFSVEN-QKKFLKVFSLFIRFVTGCSRGPL-LGFKYLEPCFCIQR
AAGN--------------------------------------------------------
ANEEALDRLPTSATC---MNLLKLPPYR-------------------------
>w4_1_Cucumis_sativus_ACYN01000863.1_R .
FRIRQN-HILEDAFSQMSALS-----------------EVDLRG--SIR-VSFVNEFGVE
EAGIDGGGIFKDVMENITRAAFDV------------------------------QYGVIQ
ETAD--------------------------------------------------HLLYPN
PGSGMIH--------------EQHLQFFHFLE-VLLAKVMFEGILVDIPFATFFLS-KLK
QKY--------NYLNDLP--SLDPELYRHLIFLKHYEGD---------------------
-----ISELELYFVIINNEYG------------------------------EQTEEELLP
GG---------------------------------------RNRRVTSENVIT-FIHLVA
NHRLN----FQIRQQSSHFLRGFQ--------------------QLIQKE--WIDMFNEH
EFQ-----VSISGSLDS----------LDVDDLRTHTTYSSG-YHRHYV-----------
--IEMFWEVIK----SFSVEN-QKKFL-------XFVTGCSRGPL-LGFKYLEPCFCIQR
AAGN--------------------------------------------------------
ANEEALDRLPTSATC---MNLLKLPPYR-------------------------
>n1_1_Volvox_carteri_XM_002954553.1 .
LEIRRN-RCFKDSVAIFAGKG-----------------HAVWRQ--PLK-VTF-----IG
EAGMDSGGVTREWFSTLSSAISRG------------------------------SPELFY
TAGPQR------------------------------------------------NQLYVT
PTSSSP----------------AHLKKFAFVG-LFMAKAIXGPITLNLPLCEPFWK-LLL
GNP--------LSLVDLQ--QLDPTEFRSLMSILSMDID---------------------
------GLIX-----------------------------------------------LKP
GG---------------------------------------KHIKVTNSTKRE-YVLLKA
HKMLV----GAVEAQMSALIDAFH--------------------SLIPRDLLDKYAFSSL
EMQ-----LLVCGEQR-----------IDIQDLKRHCKYEDG-YTGKED-----------
-IISWFWEVAE----SFDDVQ-RRQLL-------QFWSGSDGMPA-EGFGSMDPAFHMVA
VERMY-------------------------------------------------------
DPNDTTARLPAAHTC---FRQLDLPRYV----------SREELREKIFCAI--
>N2_1_Chlamydomonas_reinhardtii_XM_001702603.1 .
--IRRN-RCFKDSVAIFAGKG-----------------HAVWRQ--PLK-VTF-----IG
EAGMDSGGVTREWFSTLSSAISRG------------------------------SPELFY
TAGPQR------------------------------------------------NQLYVT
PTSSSP----------------AHLKKFAFVG-LFMAKAILGPITLNLPLCEPFWK-LLL
GNP--------LSLVDLQ--QLDPTEFRSLMSILSMDID---------------------
------GLIFENFVSTPTNAG-----------------------------AAVTHAAVRH
AA---------------------------------------AHVQVTNSTKRE-YVLLKA
HKMLV----GAVESQMSALIDAFH--------------------SLIPRDLLDKYAFSSM
EMQ-----LLVCGEQR-----------IDIQDLKRHCKYEDG-YTGRED-----------
-IIAWFWDVAE----SLDDVQ-RRQLL-------QFWSGSDGMPA-EGFGSMDPAFHMVA
VERMY-------------------------------------------------------
DANDTTARLPAAHTC---FRQLDLPRYV----------SRDELREKILCAITI
>T_Physcomitrella_patens_XM_001764270.1 .
---------------------------------------DDLRN--PLS-VHF-----VG
EVGRDDGGVTRDWYSVLAKEIFNP------------------------------QYALFT
HSAVDD------------------------------------------------YTFQIN
PNSGVN---------------QDHLDFFRFIG-TIVGKALYDGCLFDAHFTRLVYK-RIL
EKP--------VTYHDMA--SVDVQFYKSLCWLLENKLE---------------------
-----GMDLGLTFSVDTDNFG------------------------------AYEEIELKK
GG---------------------------------------KELVVTEQNKRE-YVDLLA
SWRLR----ESVEMQFQALRAGLS--------------------RVVDPV--LLQHFDEA
ELE-----WLIGGLPT-----------IDAADWRKNTVYKAG-YSDSPDCR---------
-VIRSFWELVE----TWDQEM-RARLL-------QFVTGTSKVX------GLRGSEGLRM
FHI---------------------------------------------------------
VRVSDFTRLPQAHTC---FNELILPDYD----------SKEELHKNLITAIFE
>T_Physcomitrella_patens_XM_001779876.1 .
---------------------------------------DDLRN--PLS-IHF-----VG
EVGRDDGGVTRDWYSVLAKEIFNP------------------------------QYALFT
HSAVDD------------------------------------------------YTFQIN
PNSGIN---------------PDHLDFFRFIG-TIVGKALYDGCLFVAHFTRFVYK-QIL
DEP--------VTYHDMA--SVDVQFYESLCWLLQNKLE---------------------
-----GMDLGLTFSVDTDNFG------------------------------SYEEIELKK
NG---------------------------------------KEIAVTEQNKRE-YVDLLT
SWRLK----ESVEAQFGAFRSGLS--------------------RIVDPA--LLQHFDEA
ELE-----WLIGGLPT-----------INAGDWRKNTVYKAG-FSDSPDCH---------
-VIRWFWQLVE----SWDQEM-RARLL-------QFVTGTSKVPYPEGFKGLRGSEGLRM
FHI---------------------------------------------------------
VRVSDSTRLPQAHTC---FNELILPDYD----------SYEELQRNLNTAIFE
>n1_1_Pellia_endiviifolia_FJ266089.1 .
IVVRRD-HVFQDSYLQFASIS-----------------DDDLRN--PLS-IHF-----VG
EVGRDDGGVTRDWYSVLSKEIFNP------------------------------QYGLFT
FSAADD------------------------------------------------YTFQLN
PNSGIN---------------PDHLDFFRFIG-TIVGKALLDGCLLDAHFTRLVYK-RIL
DKP--------VTYHDMA--SVDVQFYKSLVWLLENKLD---------------------
-----GVDLGLSFSVDKENFG------------------------------AYEEIELKP
KG---------------------------------------KEIIVSEMNKRE-YVDLLA
GWRLK----ESVETQFQALRTGLA--------------------RVVEPV--LLQNFDEN
ELE-----WLIGGLPL-----------IDALDWRKSTVYKAG-YSDSVECP---------
-VIRWFWQLVD----SWDQEM-RARLL-------QFVTGTSKVPYPDGFKGLRGSEGLRP
FHI---------------------------------------------------------
VRVSDSSRLPQAHTC---FNELILPDYD----------SFEELANNLTTAIFE
>T1_1_TSA_Klebsormidium_JO257519.1 .
ITVSRE-RVFQDSYAQFAWVT-----------------DADLKL--PVS-VHF-----QN
EAGRDEGGVTRDWYSVLSRQMFNE------------------------------DYGLFT
ASASDD------------------------------------------------GTFQVN
PNSGVN---------------PDHLDFFRFVG-TIAGKAVADGCLLGVHFTRLFYK-RVL
GRP--------VTYHDMA--SHDVQFYKSLCWVIENDLS---------------------
-----EQDLGLTFSVEREAFG------------------------------AYEEVELKP
GG---------------------------------------QDMPVTQDNKRE-YVDLLA
EWRLK----DSVEPQMAALRGGLS--------------------RVVALE--LLHPFDEC
ELE-----WLVGGLPH-----------LDLGDWRAHTVYKAG-YTDQVA-----------
-IIIWFWQLVE----SWDEAMR-ARLL-------QFVTGTSKVPYPEGFAGLRGSDGLRA
FHI---------------------------------------------------------
VRVSDITRLPQAHTC---YNELLLPDYD----------TFEDLKRSLVTAIFE
>T1_1_TSA_Chlorokybus_JO195897.1 .
IVVRRE-QVFQDSFLQFSVLS-----------------DEDLHK--QLC-VHF-----VG
EPGRDDGGITRDWYTILSREIVDP------------------------------QYALFR
NSAIDN------------------------------------------------YTFQIN
PNSDVN---------------PDHLEFFHFIG-VVLAKAVRDGCLLDCHFTSLFYK-RLL
GRT--------LTYDDMS--TVDVEFHRSLCWLLENNIN---------------------
-----GLDLGLYFVAELDRFG------------------------------LRQQVELKP
GG---------------------------------------ADYEVTDENKQE-YVDLLA
RWTLK----ESVEAQSQALLAGFA--------------------SVIPLN--LLQHFDET
ELE-----WLMGGLPK-----------LDINDWRANTVYKAG-YTADTP-----------
-VIVWFWELIT----AMDQEMR-ARLL-------QFVTGTSKVPYPQGFKGLMGSDGPRP
FHI---------------------------------------------------------
VRVTHTYRLPQAHTC---FNELILPPYS----------TKERLKVALQRALFE
>n1_1_Selaginella_moellendorffii_XM_002971883.1 .
------------------------------------------------------------
----DLGGLRREWFHLVSREIGEK---------------------------------LFT
TVGDD--------------------------------------------------RYQPY
PSLSDSN-----------------LSDFKFVG-QLVAKAIVDDERLDLRFTRAFYK-HIL
GQE--------VTYKDM-----DEEFVKNITWLLENNVD---------------------
------ESIGLTFSVDIEHCTSGGK-------------------------TELITCDLVA
GG---------------------------------------GDISVTDANKHD-YVMLLG
EYLMT----KSIKPQLNAFLDGFY--------------------ELIPIG--LLSNLNAD
DLE-----LLICGSSK-----------IEVQDIKNVAKCKH--HHH--------------
-ILKWFWTIIK----GFNEKN-KEMLL-------KFITGSSKVPF-SGLNSFYIGYLEEE
------------------------------------------------------------
-----NHYLPVAHTC---VNQILLPLYK----------SKEQLREKLLLAIYE
>n1_1_Selaginella_moellendorffii_XM_002983896.1 .
IRIHRH-DILKDSYEELGQRSA----------------EKLKKF--QLS-VHF-----RG
EEGEGEGLGR-EWFQVVSQAIVEE------------------------------QALLFS
PVGD---------------------------------------------------CYQPN
PSSASCP---------------GHLSYFKFVG-RLAAKAIIDSQKLDIRFTRSFYK-HIL
GRE--------VTYMDM-----EPEVSKSLVWLLENKVE---------------------
------ESMGLSFSIDDHSDGR----------------------------KEMAIHDLIP
GG---------------------------------------RDVPVTEENKHD-YVNHVA
DYRLT----GSIKPQIDAFLDGFY--------------------ELISKD--LISIFDVK
ELE-----LLMSGPPD-----------VDVEELQKVARCEH--TYC--------------
-ILKWFWDAVN----GFCKED-KVRLL-------KFMTGSSKISN-TGILITEGGE----
------------------------------------------------------------
-----WNQLPTAYTC---SGTIVLPHYQ----------SREQLEEKLLLAIRE
>n1_1_Ostreococcus_lucimarinus_XM_001420980.1 .
LHIRRD-RILEDSFRQLNSRS-----------------IEEIRG--KIS-IVF-----VG
EEGMDGGGLIKEWFTILAREVFNP------------------------------NIALFE
LSHDKG-------------------------------------------------CYQPN
QNSVVH---------------PDYLSYFRFVG-RLVGKALFDDILLNAYFTRPIYK-HLL
GQQ--------LTYEDME--GVDPDYYKSLKWMLENSVE---------------------
------GVMEYTFSDTTSYFG------------------------------ETQVHDLTE
NG---------------------------------------RNIAVTDANKFE-YVNLIT
AHRMT----NAVKDQLAALVKGFE--------------------EVVPRE--TISILNAS
ELE-----LLISGTPD-----------IDVEDLRANTEYTG--FTVGSK-----------
-QIQWFWDVVR----EMNKED-LARLL-------MFCTGTSKVPL-DGFGALQGMQGPQR
FQIH--------------------------------------------------------
RQHADDSKLPSAHTC---FNQLDLHEYS----------SKQILRDRLLYAIVE
>n1_1_Ostreococcus_tauri_XM_003082731.1 .
LHIRRD-RILEDSFRQLSNRS-----------------VDEIRG--KLS-IVF-----VG
EEGLDGGGLIKEWFSILAREVFNP------------------------------NIALFE
LSHDKG-------------------------------------------------CYQPN
PNSVVH---------------PEYLSYFRFVG-RLVGKALVDDILLNAYFTRPIYK-HLL
GQA--------LTYEDME--GVDPDYYKSLKWMLENSID---------------------
------GVMEYTFSETTSYFG------------------------------ETQVYDLVE
NG---------------------------------------RHITVTDENKFE-YVNLVT
AYRMT----NAVKDQLAAFVKGFE--------------------EVVPRE--TISLFNAA
ELE-----LMISGTPD-----------IDVEDLYANTEYTG--FNVGSR-----------
-QIRWFWDIVR----EMSKED-LARLL-------MFCTGTSKVPL-EGFSALQGMQGPQK
FQIH--------------------------------------------------------
RQHADDSKLPSAHTC---FNQLDLHEYS----------SKEILRERLLYAIVE
>n1_2_Bathycoccus_prasinos_FO082275.1 .
LKIRRS-HLLEDSYNQLRART-----------------QEEMKG--RMQ-IVF-----AG
EEGIDAGGLTREWYQILAREIFNP------------------------------DWGLFQ
LAPSGE------------------------------------------------ACYEPN
KHSSIN---------------PEHLRYFRFVG-RLIGKALYDGVLLDAYFTRPIYK-HLL
GQP--------LTFEDME--GVDPDYYKNIKWMLDNDIE---------------------
------GVLDLNFSDTQNFFG------------------------------ETKTVDLIK
NG---------------------------------------RNVSVTNVNKLD-YVNLIT
AFRMT----DAVKDQLEAFIEGFT--------------------EVVDRD--VIGVLNAS
ELE-----LLISGTPD-----------IDLDDLKVNTEYHGG-YTATSP-----------
-QIRWFWEIVR----EMNVED-RARLL-------MFCTGTSKVPL-DGFEKLRGMSGLQK
FQIHK-------------------------------------------------------
AQANDPNQLCTAHTC---FNQLDLIAYD----------TKEELKERLLYSIRE
>n1_1_Micromonas_pusilla_XM_003060955.1 .
-TINRK-QVLMDSFTQLQHLK-----------------PAEMRG--RLT-IQF-----SG
EEGIDAGGLTREWYILLAREMFNP------------------------------GNALFE
LSPSGD------------------------------------------------QSYQPF
SNSSVN---------------DHHLAYFKFIG-RIVGKAVYDGHLMDAHFTRPFYK-HML
GIP--------LNYEDME--AFDPDYHRNLAYMLEHPLAES-------------------
------GLDHLTMTATTMWFD------------------------------VEETVDLVP
DG---------------------------------------ANVPVTDENKLE-YVNLVT
AHKMT----NAIKDQIGAFTEGFN--------------------DIVPHD--VLAILNPS
ELE-----LLISGTPE-----------IDIEDLRAQTEYTG--YTPASP-----------
-QVRWFWDVVR----DLNDED-RARLL-------MFCTGTSKVPL-DGFKALQGISGPQR
FQIH--------------------------------------------------------
RAYGGGQRLCSAHTC---FNQLDLPEYA----------NKEELQERLLFAIRE
>n1_1_Micromonas_sp._XM_002502841.1 .
--INRK-QVLTDSFMQLQHLK-----------------PAELRG--RLT-IQF-----SG
EEGIDAGGVSREWYMLLARDMFNP------------------------------DKALFE
LSPSGD------------------------------------------------GAYQPF
GNSGIN---------------ETHLAYFKFIG-RIIGKAVYDGYLVDAHFTRPFYK-HML
NIP--------LNYDDME--AFDPDYHKSLVYMLEHPLEES-------------------
------GLDYLTMSATADYFG------------------------------METVVDLIP
DG---------------------------------------RDVSVTDDNKLE-YVNLVA
AHRMT----NAIKEQIAAFTEGFN--------------------DIVPHE--IISILNPS
ELE-----LLISGTPE-----------IDIDDLKNNTEYTG--YTTSAP-----------
-QVRWFWEVVK----DLSEED-RARLL-------MFVTGTSKVPL-DGFKALQGISGPQR
FQIH--------------------------------------------------------
KAYGGGQRLCSAHTC---FNQLDLPEYN----------TKEELKDRLLFAIRE
>T_Chlamydomonas_reinhardtii_XM_001689388.1 .
LAVRRE-HVFEDSFYQLRGRP-----------------AEEMRL--KLN-VTF-----QG
EEGIDAGGVTREWYQVMAREMFNP------------------------------NLALFV
TVPEGG------------------------------------------------STFQPN
PNSHVQNDRG-----------ISHLDYFRFVG-RVVGKALHDGQLIDAYFTRSFYK-HML
GSP--------LTHVDLE--AVDPEYYKALSWMLSNDIT---------------------
------DVLDLTFTAETDFFG------------------------------RKETVELVP
GG---------------------------------------KDLRVTEANKLQ-YVNLVA
RHRMT----TSITAQINAFLEGFW--------------------QLVPRQ--LISIFNDH
ELE-----LLISGLPD-----------IDVDDLRANTEYSG--YSATSP-----------
-VIRWFWEAVG----EMDKQE-RAQLV-------QFVTGTSKVPL-EGFKALQGISGPQK
FQIH--------------------------------------------------------
KAYGDGSRLASAHTC---FNQLDLPEYE----------SKEQLVERLKVAVSE
>w1_1_Volvox_carteri_ACJH01003384.1_R .
LAVRRE-HVFEDSFYQLRGRP-----------------AEEMKL--KLN-VTF----QQG
EEGIDAGGVTREWYQVMAREMFNP------------------------------NLALFV
AVPDGG------------------------------------------------STFQPN
PNSHVQNDRG-----------ISHLDYFRFVG-RVVGKALYDGQLIDAYFTRSFYK-HLL
GSP--------LTHVDLE--AVDPEYYKVLAWMLSNDIT---------------------
------DVLDLTFTAETDFFG------------------------------RKETVELVP
GG---------------------------------------KDIRVTESNKRE-YVNLVA
RHRMT----TSITAQINAFLEGFW--------------------QLVPRH--LIAIFNDH
ELE-----LLISGLPD-----------IDVDDLRASTEYSG--YSATSP-----------
-VVRWFWEAVG----EMDKQE-RAQLV-------QFVTGTSKVPL-EGFKALQGISGPQK
FQIH--------------------------------------------------------
KAYGXXXRLPSAHTC---FNQLDLPEYE----------SKEQLVERLKVAVHE
>w1_1_Coccomyxa_subellipsoidea_AGSI01000016.1_R .
---CRT--------------------------------PEEMRG--KLS-VQF-----HS
EEGIDAGGVTREWYQVMARETFNP------------------------------NISLFV
PTGGS--------------------------------------------------TFQPN
PNSIVQNDEARG---------TNHLDFFKFVG-RVVGKALYDGQLIDAYFTRSFYK-HML
GQP--------LTYQDIE--GVDPEYFKNLTWLLEHDMT---------------------
------DVVDLNFVEEVDYFG------------------------------RVEHVELKP
GG---------------------------------------RDIKVTNENKRE-YVDLVA
EHRMT----TAIRAQIQAFLKGFW--------------------EMVPRD--LISMFNDH
ELE-----LLISGLPE-----------IDVDDLRANTDYHG--YSPASP-----------
-VIQYFWEVVR----EMDKED-LALLV-------QFVTGTSKVPL-EGFKALQGIGGPQK
FQIH--------------------------------------------------------
KAYGSQQKLPAAHTC---FNQLDLVEYE----------SKEQLRDRLMLALHE
>T6_1_TSA_Chlorokybus_JO193537.1 .
ICVRRS-HVLEDSYHQLRMRS-----------------ADELRG--RLT-VQF-----QG
EEGIDAGGLTREWYLILSRAIFNV------------------------------NNALFV
SVNNA--------------------------------------------------TFQPN
PNSHYQGV-------------LEHLSYFKFIG-RVVAKALYDGQLLDAYFTRSFYK-HML
GVP--------VTYHDIE--ANDPEYYKNLKWMLENDIT---------------------
------NVLELTFSVEADEQEKILFG-------------------------TSQVVDLIP
NG---------------------------------------RNIAVTDENKRE-YVNLIT
EHRMT----NAIKPQIAAFLEGFN--------------------ELVPRD--LISIFNDR
ELE-----LLISGLPE-----------IDVDDLRSNTEYTG--YTNASS-----------
-HIQWFWEIVS----SFSKED-LASLL-------QFVTGTSKVPL-DGFKSLQGISRASE
VS----------------------------------------------------------
DPQSLXERLPSAHTC---FNQLDLPEYA----------NAAQLRERLLLAIHE
>w1_1_Cucumis_melo_CAJI01012554.1_R .
ISVRRA-YVLEDSYNQLRMRP-----------------TQDLRG--RLN-VQF-----QG
EEGIDAGGLTREWYQLLSRVIFDK------------------------------GALLFT
TVGNN-------------------------------------------------ATFQPN
PNSVYQ---------------TEHLSYFKFVG-RVVAKALFDGQLLDVYFTRSFYK-HIL
GVK--------VTYHDIE--AVDPDYYKNLKWMLENDVS---------------------
------DIPDLTFSMDADEEKHILYEK-----------------------NEVTDYELKP
GG---------------------------------------RNIRVTEETKHE-YVDLVA
DHILT----NAIRPQINSFLDGFN--------------------ELVPRE--LISIFNDK
ELE-----LLISGLPE-----------IDCEDLKANTEYTG--YTAASS-----------
-VVQWFWEVVK----SFGKED-MARLL-------QFVTGTSQVPL-EGFKALQGISGPQR
FQIH--------------------------------------------------------
KAYGAPDRLPSAHTX---FNQLDLPEYS----------SKEQLQERLLLAIHE
>w1_1_Cucumis_sativus_ACYN01004053.1_R .
ISVRRA-YVLEDSYNQLRMRP-----------------TQDLRG--RLN-VQF-----QG
EEGIDAGGLTREWYQLLSRVIFDK------------------------------GALLFT
TVGNN-------------------------------------------------ATFQPN
PNSVYQ---------------TEHLSYFKFVG-RVVAKALFDGQLLDVYFTRSFYK-HIL
GVK--------VTYHDIE--AVDPDYYKNLKWMLENDVS---------------------
------DIPDLTFSMDADEEKHILYEK-----------------------NEVTDYELKP
GG---------------------------------------RNIRVTEETKHE-YVDLVA
DHILT----NAIRPQINSFLDGFT--------------------ELVPRE--LISIFNDK
ELE-----LLISGLPE-----------IDCEDLKANTEYTG--YTAASS-----------
-VVQWFWEVVK----SFGKED-MARLL-------QFVTGTSQVPL-EGFKALQGISGPQR
FQIH--------------------------------------------------------
KAYGAPDRLPSAHTW---FNQLDLPEYS----------SKEQLQERLLLAIHE
>w1_1_Citrullus_lanatus_AGCB01025436.1_R .
ISVRRA-YVLEDSYNQLRMRP-----------------TQDLRG--RLN-VQF-----QG
EEGIDAGGLTREWYQLLSRVIFDK------------------------------GALLFT
TVGNN-------------------------------------------------ATFQPN
PNSVYQ---------------TEHLSYFKFVG-RVVAKALFDGQLLDVYFTRSFYK-HIL
GVK--------VTYHDIE--AVDPDYYKNLKWMLENDVS---------------------
------DIPDLTFSMDADEEKHILYEK-----------------------XLVTDYELKP
GG---------------------------------------RNIRVTEETKHE-YVDLVA
DHILT----NAIRPQINSFLDGFN--------------------ELVPRE--LISIFNDK
ELE-----LLISGLPE-----------IDCEDLKANTEYTG--YTAASS-----------
-VVQWFWEVVK----SFSKED-MARLL-------QFVTGTSKVPL-EGFKALQGISGPQR
FQIH--------------------------------------------------------
KAYGAPDRLPSAHTX---FNQLDLPEYS----------SKEQLQERLLLAIHE
>T1_1_TSA_Siraitia_JL554529.1 .
ISVRRA-YVLEDSYNQLRMRP-----------------TQDLRG--RLN-VQF-----QG
EEGIDAGGLTREWYQLLSRVIFDK------------------------------GALLFT
TVGNN-------------------------------------------------ATFQPN
PNSVYQ---------------TEHLSYFKFVG-RVVAKALFDGQLLDVYFTRSFYK-HIL
GVK--------VTYHDIE--AVDPDYYKNLKWMLENDVS---------------------
------DIPDLTFSMDADEEKHILYEK-----------------------NEVTDYELKP
GG---------------------------------------RNIRVTEETKHE-YVDLVA
DHILT----NAIRPQINSFLEGFN--------------------ELVPRE--LISIFNDK
ELE-----LLISGLPE-----------IDLDDLKVNTEYTG--YTAASS-----------
-VVQWFWEVVK----SFSKED-MARLL-------QFVTGTSKVPL-EGFKALQGISGPQR
FQIH--------------------------------------------------------
KAYGAPDRLPSAHTC---FNQLDLPEYS----------SKEQLQERLLLAIHE
>T1_1_TSA_Elaeocarpus_FX135229.1 .
ISVRRA-YVLEDSYNQLRMRP-----------------NQDLKG--RLN-VQF-----QG
EEGIDAGGLTREWYQLLSRVIFDK------------------------------GALLFT
TVGNN-------------------------------------------------ATFQPN
PNSVYQ---------------TEHLSYFKFVG-RVVAKALFDGQLLDVYFTRSFYK-HXL
GVK--------VTYHDIE--AVDPDYYKNLKWMLENDVS---------------------
------EIPDLTFSMDADEEKHILYEK-----------------------TEVTDYELKP
GG---------------------------------------RNIRVTEETKHE-YVDLVA
DHILT----NAIRPQITSFLDGFK--------------------ELVPRE--LISIFNDK
ELE-----LLISGLPE-----------IDLDDLKANAEYTG--YTAASS-----------
-VVQWFWEVVK----AFNKED-MARLL-------QFVTGTSKVPL-EGFKALQGISGPQR
FQIH--------------------------------------------------------
KAYGAPERLPSAHTC---FNQLDLPEYS----------SKEQLQERLLLAIHE
>w1_1_Carica_papaya_ABIM01027114.1_R .
ISVRRA-YVLEDSYNQLRMRP-----------------TQDLKG--RLN-VQF-----QG
EEGIDAGGLTREWYQLLSRVIFDK------------------------------GALLFT
TVGNN-------------------------------------------------VTFQPN
PNSVYQ---------------TEHLSYFKFVG-RVVAKALFDGQLLDVYFTRSFYK-HIL
GVK--------VTYHDIE--AVDPDYYKNLKWMLQNDVS---------------------
------DIPDLTFSMDADEEKHILYEK-----------------------AEVTDYELKP
GG---------------------------------------RNIRVTEETKHE-YIDLVA
DHILT----NAIRPQINAFLDGFN--------------------ELVPRE--LISIFNDK
ELE-----LLISGLPE-----------IDXDDLKANTEYTG--YTVASS-----------
-VVQWFWDVVK----TFNKED-MARLL-------QFVTGTSKVIL-EGFKALQGISGPQR
FQIH--------------------------------------------------------
KAYGAPERLPSAHTX-----QLDLPEYS----------SKEQLQDRLLLAIHE
>T1_1_TSA_Euphorbia_JL054306.1 .
ISVRRA-YVLEDSYNQLRMRP-----------------SQDLKG--RLN-VQF-----QG
EEGIDAGGLTREWYQLLSRVIFDK------------------------------GALLFT
TVGNN-------------------------------------------------VTFQPN
PNSVYQ---------------TEHLSYFKFVG-RVVAKALFDGQLLDVYFTRSFYK-HIL
GVK--------VTYHDIE--AVDPDYYKNLKWMLENDVS---------------------
------DIPDLTFSMDADEEKHILYEK-----------------------TEVTDYELKP
GG---------------------------------------RNIRVTEETKHE-YVDLVA
HHILT----NAIRPQINSFLEGFN--------------------ELVPRA--LISIFNDK
ELE-----LLISGLPE-----------IDLDDLKANTEYTG--YTSVSS-----------
-VVQWFWDVVK----GFNKED-MARLL-------QFVTGTSKVPL-EGFKALQGISGPQR
FQIH--------------------------------------------------------
KAYGAPERLPSAHTC---FNQLDLPEYT----------SKEQLQERLLLAIHE
>n1_1_Ricinus_communis_XM_002522728.1 .
ISVRRA-YVLEDSYNQLRMRP-----------------SQDLKG--RLN-VQF-----QG
EEGIDAGGLTREWYQLLSRVIFDK------------------------------GALLFT
TVGNN-------------------------------------------------ATFQPN
PNSVYQ---------------TEHLSYFKFVG-RVVAKALFDGQLLDVYFTRSFYK-HIL
GVK--------VTYHDIE--AVDPDYYKNLKWMLENDVS---------------------
------DIPDLTFSMDADEEKHILYEK-----------------------TEVTDFELKP
GG---------------------------------------RNIRVTEETKHE-YVDLVA
DHILT----NAIRPQINSFLEGFN--------------------ELVPRE--LISIFNDK
ELE-----LLISGLPE-----------IDLDDLKANTEYTG--YTAAST-----------
-VVQWFWEVVK----GFNKED-MARLL-------QFVTGTSKVPL-EGFKALQGISGPQR
FQIH--------------------------------------------------------
KAYGAPERLPSAHTC---FNQLDLPEYT----------SKEQLQERLLLAIHE
>T_Vitis_vinifera_XM_002268860.1 .
ISVRRA-YVLEDSYNQLRLRP-----------------TQELKG--RLN-VQF-----QG
EEGIDAGGLTREWYQLLSRVIFDK------------------------------GALLFT
TVGNN-------------------------------------------------STFQPN
PNSVYQ---------------TEHLSYFKFVG-RVVAKALFDGQLLDVYFTRSFYK-HIL
GVK--------VTYHDIE--AVDPDYYKNLKWMLENDVS---------------------
------CIPEMTFSMDPDEEKHILYEK-----------------------TEVTDYELKP
GG---------------------------------------RNIRVTEETKHE-YIDLVA
EHILT----NAIRPQINSFLEGFN--------------------ELVPRE--LISIFNDK
ELE-----LLISGLPE-----------IDLDDLKANTEYTG--YTAASS-----------
-VVQWFWEVVK----AFNKED-MARLL-------QFVTGTSKVPL-DGFKALQGISGPQK
FQIH--------------------------------------------------------
KAYGAPERLPSAHTC---FNQLDLPEYS----------SKEQLQERLLLAIHE
>T_Populus_trichocarpa_XM_002298837.1 .
ISVRRA-YVLEDSYNQLRMRP-----------------TQDLRG--RLN-VQF-----QG
EEGIDAGGLTREWYQLLSRVVFDK------------------------------GALLFT
TVGNN-------------------------------------------------VTFQPN
PNSVYQ---------------TEHLSYFKFVG-RVVAKALFDGQLLDVYFTRSFYK-HIL
GVK--------VTYHDIE--AVDPDYYKNLKWMLENDVS---------------------
------CVPDLTFSMDADEEKHILYEK-----------------------TQVTDYELKP
GG---------------------------------------RNIRVTEETKHE-YVDLVA
DHILT----NAIRPQITSFLEGFN--------------------ELVPRE--LISIFNDK
ELE-----LLISGLPE-----------IDLDDLKANTEYTG--YTSASS-----------
-VIQWFWEVVK----GFNKED-MARLL-------QFVTGTSKVPL-EGFKALQGISGPQK
FQIH--------------------------------------------------------
KAYGAPERLPSAHTC---FNQLDLPEYT----------SREQLQERLLLAIHE
>T_Populus_trichocarpa_XM_002316745.1 .
ISVRRA-YVLEDSYNQLRMRP-----------------TQDLRG--RLN-VQF-----QG
EEGIDAGGLTREWYQLLSRVVFDK------------------------------GALLFT
TVGND-------------------------------------------------VTFQPN
PNSVYQ---------------TEHLSYFKFVG-RVVSKALFDGQLLDVYFTRSFYK-HIL
GAK--------VTYHDIE--AVDPDYYKNLKWMLENDVS---------------------
------DIPDLTFSMDADEEKHILYEK-----------------------TQVTDYELKP
GG---------------------------------------RNIRVTEETKHE-YVDLVA
DHILT----NAIRPQINSFLEGFN--------------------ELVPRE--LISIFNDK
ELE-----LLISGLPE-----------IDLDDLKANTEYTG--YTPASG-----------
-VVQWFWEVVK----GFNKED-MARLL-------QFVTGTSKVPL-EGFKALQGISGPQK
LQIH--------------------------------------------------------
KAYGAPERLPSAHTC---FNQLDLPEYT----------SGEQLQERLLLAIHE
>T1_1_TSA_Betula_JP682033.1 .
ISVRRA-YVLEDSYNQLRMRP-----------------TLDLKG--RLN-VQF-----QG
EEGIDAGGLTREWYQLLSRVIFDK------------------------------GALLFT
TVGNN-------------------------------------------------ATFQPN
PNSVYQ---------------TEHLSYFKFVG-RVVAKALFDGQLLDVYFTRSFYK-HIL
DAK--------VTYHDIE--AVDPDYYKNLKWMLENDVS---------------------
------EIPDLTFSMDADEEKHILYGK-----------------------NEVTDYELKP
GG---------------------------------------RNIRVTEETKHE-YVDLVA
GHILT----NAIRPQINSFLEGFN--------------------ELVPRE--LISIFNDK
ELE-----LLISGLPE-----------IDLEDLKTNAEYTG--YTAASS-----------
-VIQWFWEVVT----AFSKED-MARLL-------QFVTGTSKVPL-EGFKALQGISGPQR
FQIH--------------------------------------------------------
KAYGAPDRLPSAHTC---FNQLDLPEYT----------SKEQLQERLLLAIHE
>T1_1_TSA_Cannabis_JP471851.1 .
ISVRRA-YVLEDSYNQLRMRP-----------------NQDLKG--RLN-VQF-----QG
EEGIDAGGLTREWYQLLSRVIFDK------------------------------GALLFT
TVGNN-------------------------------------------------ATFQPN
PNSVFQ---------------TEHLSYFKFVG-RVVAKALFDGQLLDVYFTRSFYK-HIL
GVK--------VTYHDIE--AVDPDYYKNLKWMLENDVN---------------------
------DILDLTFSMDADEEKHILYEK-----------------------NQVTDYELKP
GG---------------------------------------RNIRVTEETKHE-YVDLVA
DHILT----NAIRPQINAFLEGFN--------------------ELVPRD--LISIFNDK
ELE-----LLISGLPE-----------IDLEDLKANTEYTG--YTAASS-----------
-VVQWFWEVVK----GFNKED-MARLL-------QFVTGTSKVPL-EGFRALQGISGPQR
FQIH--------------------------------------------------------
KAYGAPDRLPSAHTC---FNQLDLPEYT----------TKDQLHERLLLAIHE
>w1_1_Malus_x_ACYM01111056.1_R .
ISVRRA-YVLEDSYNQLRMRP-----------------TLDMKG--RLN-VQF-----QG
EEGIDAGGLTREWYQLLSRVIFDK------------------------------GALLFT
TVGNN-------------------------------------------------ATFQPN
PNSVYQ---------------TEHLSYFKFVG-RVVAKALFDGQLLDVYFTRSFYK-HIL
GVK--------VTYHDIE--AVDPDYYKNLKWMVQNDVS---------------------
------DIPDLTFSMDADEEKHILYEK-----------------------NQVFEFELKP
GG---------------------------------------RNIRVTEETKHE-YVDLVA
EHILT----NAIRPQITSFMEGFK--------------------ELVPRE--LISIFNDK
ELE-----LLISGLPE-----------IDCXDLKANTEYTG--YTSSSD-----------
-VVKWFWDVVE----SFDKED-MARLL-------QFVTGTSKXPL-EGFRALQGISGPQK
FQIH--------------------------------------------------------
KAYGAPDRLPSAHTX---FNQLDLPEYT----------TKEQLHERLILAIHE
>w1_1_Fragaria_vesca_AEMH01014390.1_R .
ISVRRA-YVLEDSYNQLRMRP-----------------NQDMKG--RLN-VQF-----QG
EEGIDAGGLTREWYQLLSRVIFDK------------------------------GALLFT
TVGNN-------------------------------------------------ATFQPN
PNSVYQ---------------TEHLSYFKFVG-RVVX----DGQLLDVYFTRSFYK-HIL
GVK--------VTYHDIE--AVDPDYYKNLKWMLXNDVS---------------------
------DIPDLTFSMDADEEKHILYEK-----------------------NQVCEYQLKP
GG---------------------------------------RNIRVTEETKHE-YVDLVA
DHILT----NAIRPQINSFLEGFN--------------------ELVPRE--LIWIFNDK
ELE-----LLISGLPE-----------IDCDDLKANTEYTG--YTVASS-----------
-VVQWFWEVVK----SFNKED-MARLL-------QFVTGTSKXPL-EGFKALQGISGPQR
FQIH--------------------------------------------------------
KAYGAPDRLPSAHTS---FNQLDLPEYT----------SKDQLHERLMLAIHE
>w1_1_Prunus_persica_AEKW01009694.1_R .
ISVRRA-YVLEDSYNQLRMRP-----------------NQDMKG--RLN-VQF-----QG
EEGIDAGGLTREWYQLLSRVIFDK------------------------------GALLFT
TVGNN-------------------------------------------------ATFQPN
PNSVYQ---------------TEHLSYFKFVG-RVVAKALFDGQLLDVYFTRSFYK-HIL
GVK--------VTYHDIE--AVDPDYYKNLKWMLQNDVS---------------------
------DIPDLTFSMDADEEKHILYEK-----------------------NQVIECQLKP
GG---------------------------------------RNIRVTEETKHE-YVDLVA
EHILT----NAIRPQINSFLEGFT--------------------ELVPRE--LISIFNDK
ELE-----LLISGLPE-----------IDCEDLKANTEYTG--YTVASS-----------
-VVEWFWEVVK----GFNKED-MARLL-------QFVTGTSQVPL-EGFRALQGISGAQR
FQIH--------------------------------------------------------
KAYGAPDRLPSAHTX---FNQLDLPEYT----------SKEQLHERLMLAIHE
>n1_1_Glycine_max_AC235883.2_R .
ISVRRA-YILEDSYNQLRMRP-----------------TQDLKG--RLN-VQF-----QG
EEGIDAGGLTREWYQLLSRVIFDK------------------------------GALLFT
TVGNN-------------------------------------------------ATFQPN
PNSVYQ---------------TEHLSYFKFVG-RVVGKALFDGQLLDVYFTRSFYK-HIL
GVK--------VTYHDIE--AVDPDYYKNLKWMLQNDVS---------------------
------DIPDLTFSMDADEEKHILYEK-----------------------NQVTDYELKP
GG---------------------------------------RNIRVTEETKHE-YVDLVA
EHLLT----NAIRPQINSFLEGFN--------------------ELVPRE--LISIFNDK
ELE-----LLISGLPE-----------IDXDDLKANTEYTG--YTVASN-----------
-VVQWFWEVVK----AFNKED-MARLL-------QFVTGTSKVPL-EGFKALQGISGPQR
FQVH--------------------------------------------------------
KAYGAPDRLPSAHTX---FNQLDLPEYT----------SKEQLQERLLLAIHE
>t4_1_TSA_Cajanus_EZ618559.1 .
--VRRA-YILEDSYNQLRMRP-----------------TQDLKG--RLN-VQF-----QG
EEGIDXSGLTREWYQLLSRVIFDK------------------------------GALLFT
TVGNN-------------------------------------------------ATFQPN
PNSVYQ---------------TEHLSYFKFVG-RVVGKALFDGQLLDVYFTRSFYK-HIL
GVK--------VTYHDIE--AVDPDYYKNLKWMLENDVS---------------------
------DVPDLTFSMDADEEKHILYEK-----------------------NEVTDYELKP
GG---------------------------------------RNIRVTEETKHE-YVDLVA
EHLLT----NAIRPQINSFLEGFN--------------------ELVPRE--LISIFNDK
ELE-----LLISGLPE-----------IDLDDLKANTEYTG--YTVASN-----------
-VVQWFWEVVK----NFNKED-MARLL-------QFVTGTSKVPL-EGFKALQGISGPQR
FQIH--------------------------------------------------------
KAYGAPDRLPSAHTC---FNQLDLPEYT----------SKEQLQERLLLAIHE
>T1_1_TSA_Ipomoea_JP105090.1 .
IGVRRA-YILEDSYNQLRMRP-----------------TQELKG--RLN-VHF-----QG
EEGIDAGGLTREWYQLLSRVIFDK------------------------------GALLFT
TVGNN-------------------------------------------------ATFQPN
PNSVYQ---------------TEHLSYFRFVG-RVVAKALFDGQLMDVYFTRSFYK-HIL
GVK--------VTYHDIE--AVDPDYYKNLKWMLENDVS---------------------
------DIPDLTFSMDADEEKHILYEK-----------------------TEVTDFELKP
GG---------------------------------------RNIRVTEETKHE-YVDLVA
DHILT----NAIRPQINSFLEGFN--------------------ELIPGE--LISLFNDK
ELE-----LLISGLPE-----------IDLEDLKCNTEYSG--YTVASN-----------
-AVQWFWEVVK----NFNKED-MARLL-------QFVTGTSKVPL-EGFKALQGISGPQR
FQIH--------------------------------------------------------
KAYGAPERLPSAHTC---FNQLDLPEYA----------SKEQLRERLLLAIHE
>T1_1_TSA_Lactuca_JI573766.1 .
ISVRRA-YVLEDSYNQLRMRP-----------------SQDLKG--RLN-VHF-----QG
EEGIDAGGLTREWYQLLSRVIFDK------------------------------GALLFT
TGGNN-------------------------------------------------ATFQPN
PNSVYQ---------------TEHLSYFKFVG-RVVAKALFDGQLLDVYFTRSFYK-HIL
GVK--------VTYHDIE--AVDPDYYKNLKWLLENDVS---------------------
------DILDLTFSMDADEEKHILYEK-----------------------TEVTDYELKP
GG---------------------------------------RNIRVTEETKHE-YVDLVA
EHILT----NAIRPQINSFLEGFN--------------------ELIPRD--LISIFNDK
ELE-----LLISGLPE-----------IDLDDLKANAEYTG--YTVGSG-----------
-VVVWFWEVVK----AFNKED-RARLL-------QFVTGTSKVPL-EGFKALQGISGPQR
FQIH--------------------------------------------------------
KAYGAPERLPSAHTC---FNQLDLPEYT----------SKEQLQERLLLAIHE
>T1_1_TSA_Schima_FX147268.1 .
VSVRRA-YVLEDSYNQLRMRP-----------------SQDLKG--RLN-VHF-----QG
EEGIDAGGLTREWYQLLSRVIFDK------------------------------GALLFT
TVGNI-------------------------------------------------ATFQPN
PNSVFQ---------------TEHLSYFKFVG-RVVAKALYDGQLLDVYFTRSFYK-HIL
GVK--------VTYYDIE--AIDPDYYKNLKWMLENDVS---------------------
------DIPDLTFSMDPDEEKHILYEK-----------------------TEVTDYELKP
GG---------------------------------------RNTRVTEETKHE-YVDLVA
EHILT----NAIRPQINSFLKGFN--------------------ELIXXE--LISIFNDK
ELE-----LLISGLPE-----------IDLDDLKANTEYTG--YTAASS-----------
-VVQWFWEVVK----AFNKED-MARFL-------QFVTGTSKVPL-EGFKALQGISGPQR
FQIH--------------------------------------------------------
KAYGAPERLPSAHTC---FNQLDLPEYT----------SKEQLQERLVLAIHE
>T_Citrus_sinensis_DY257340.1 .
-----------------------------------------------LN-VHF-----QG
EEGIDAGGLTREWYQLLSRVIFDK------------------------------GALLFT
TVGNN-------------------------------------------------ASFQPN
PNSVYQ---------------TEHLSYFKFVG-RVVAKALFDGQLLDVHFTRSFYK-HML
GVK--------VTYHDIE--AVDPDYYKNLKWMLENDVS---------------------
------DIPDLTFSMDADEEKHILYEK-----------------------TEVTDYELKP
GG---------------------------------------RNIRVTEETKHE-YVDLVA
DHILT----NAIRPQITSFLEGFG--------------------ELVPRE--LISIFNDK
ELE-----LLISGLPE-----------IDLDDLRANTEYTG--YTAAST-----------
-VVQWFWEVAK----AFHKED-MARLL-------PFVTGTSKVPL-EGFQGIAGYLWSPK
FQNQ--------------------------------------------------------
QGYGAP-GVPSAQPW---FHHLNLPEYS----------SQKNFQNPLVLCILN
>h1_1_Solanum_lycopersicum_AC210365.2_R .
ISVRRA-YVLEDSYNQLRMRP-----------------NQDLKG--RLN-VHF-----QG
EEGIDAGGLTREWYQLLSRVIFDK------------------------------GALLFT
TVGNN-------------------------------------------------ATFQPN
PNSVYQ---------------TEHLSYFKFVG-RVVGKALFDGQLLDVHFTRSFYK-HIL
GVK--------VTYHDIE--AVDPDYYKNLKWMLENDVS---------------------
------DIPDLTFSMDADEEKLILYEK-----------------------TEVTDYELKP
GG---------------------------------------RNIRVTEETKHE-YVDLVA
DHILT----NAIRPQINAFLEGFS--------------------ELVPRE--LISIFNDK
ELE-----LLISGLPE-----------ID--DLKANTEYTG--YTTAST-----------
-AIQWFWEVVK----GFSKED-MARFL-------QFVTGTSKVPL-EGFKALQGISGPQR
FQIH--------------------------------------------------------
KAYGAPERLPSAHTS---FNQLDLPEYT----------SKEQLQERLLLAIHE
>T1_1_TSA_Physalis_JO138458.1 .
ISVRRA-YVLEDSYNQLRMRP-----------------NQDLKG--RLN-VHF-----QG
EEGIDAGGLTREWYQLLSRVIFDK------------------------------GALLFT
TVGNN-------------------------------------------------ATFQPN
PNSVYQ---------------TEHLSYFKFVG-RVVAKALFDGQLLDVYFTRSFYK-HIL
GVK--------VTYHDIE--AVDPDYYKNLKWMLENDVS---------------------
------DIPDLTFSMDADEEKLILYEK-----------------------TEVTDYELKP
GG---------------------------------------RNIRVTEETKHE-YVDLVA
DHILT----NAIRPQINAFLEGFN--------------------ELVPRE--LISIFNDK
ELE-----LLISGLPE-----------IDMEDLKANTEYTG--YTAAST-----------
-AVQWFWEVVK----GFSKED-MARFL-------QFVTGTSKVPL-EGFKALQGISGPQR
FQIH--------------------------------------------------------
KAYGAPERLPSAHTC---FNQLDLPEYT----------SKEQLQERLLLAIHE
>T_Arabidopsis_thaliana_NM_105700.2_UPL2_AT1G70320 .
ISVRRA-YVLEDSYNQLRMRS-----------------PQDLKG--RLN-VQF-----QG
EEGIDAGGLTREWYQLLSRVIFDK------------------------------GALLFT
TVGND-------------------------------------------------ATFQPN
PNSVYQ---------------TEHLSYFKFVG-RMVAKALFDGQLLDVYFTRSFYK-HIL
GVK--------VTYHDIE--AVDPDYYKNLKWLLENDVS---------------------
------DILDLTFSMDADEEKHILYEK-----------------------TEVTDYELKP
GG---------------------------------------RNIRVTEETKHE-YVDLVA
DHILT----SAIRPQINAFLEGLN--------------------ELIPRE--LVSIFNDK
ELE-----LLISGLPE-----------IDFDDLKANTEYTS--YTVGSP-----------
-VIRWFWEVVK----AFSKED-MARFL-------QFVTGTSKVPL-EGFKALQGISGPQR
LQIH--------------------------------------------------------
KAYGSPERLPSAHTC---FNQLDLPEYQ----------SKEQVQERLLLAIHE
>w1_1_Arabidopsis_lyrata_ADBK01000196.1_R .
ISVRRA-YVLEDSYNQLRMRS-----------------PQDLKG--RLN-VQF-----QG
EEGIDAGGLTREWYQLLSRVIFDK------------------------------GALLFT
TVGND-------------------------------------------------ATFQPN
PNSVYQ---------------TEHLSYFKFVG-RMVAKALFDGQLLDVYFTRSFYK-HIL
GVK--------VTYHDIE--AVDPDYYKNLKWLLENDVS---------------------
------DILDLTFSMDADEEKHILYEK-----------------------TEVCDYELKP
GG---------------------------------------RNIRVTEETKHE-YVDLVA
GHILT----NAIRPQINAFLEGFN--------------------ELIPRE--LVSIFNDK
ELE-----LLISGLPE-----------IDXDDLKANTEYTS--YTAGSP-----------
-VIHWFWEVVK----AFSKED-MARFL-------QFVTGTSKV-----------------
------------------------------------------------------------
------------------FNQLDLPEYQ----------SKEQLQERLLLAIHE
>T_Arabidopsis_thaliana_NM_104463.2_UPL1_AT1G55860 .
ISVRRA-YVLEDSYNQLRMRS-----------------PQDLKG--RLN-VQF-----QG
EEGIDAGGLTREWYQLLSRVIFDK------------------------------GALLFT
TVGND-------------------------------------------------ATFQPN
PNSVYQ---------------TEHLSYFKFVG-RMVAKALFDGQLLDVYFTRSFYK-HIL
GVK--------VTYHDIE--AVDPDYYKNLKWLLENDVS---------------------
------DILDLTFSMDADEEKHILYEK-----------------------TEVTDYELKP
GG---------------------------------------RNIRVTEETKHE-YVDLVA
GHILT----NAIRPQINAFLEGFN--------------------ELIPRE--LVSIFNDK
ELE-----LLISGLPE-----------IDFDDLKANTEYTS--YTAGSP-----------
-VIHWFWEVVK----AFSKED-MARFL-------QFVTGTSKVPL-EGFKALQGISGPQR
LQIH--------------------------------------------------------
KAYGAPERLPSAHTC---FNQLDLPEYQ----------SKEQLQERLLLAIHE
>w1_1_Eutrema_parvulum_AFAN01000005.1_R .
ISVRRA-YVLEDSYNQLRMRS-----------------PQDLKG--RLN-VQF-----QG
EEGIDAGGLTREWYQLLSRVIFDK------------------------------GALLFT
TVGND-------------------------------------------------ATFQPN
PNSVYQ---------------TEHLSYFKFVG-RMXAKALFDGQLLDVYFTRSFYK-HIL
GVK--------VTYHDIE--AVDPDYYKNLKWLLXNDVS---------------------
------DILDLTFSMDADEEKHILYEK-----------------------TKVTDYELKP
GG---------------------------------------RNIRVTEETKHE-YVDLVA
GHILT----NAIKPQINAFLEGFN--------------------ELIPRE--LVSIFNDK
ELE-----LLISGLPE-----------IDXDDLKANTEYTS--YTAGSP-----------
-VIYWFWEVVK----AFSKED-MARFL-------QFVTGTSKVPL-EGFKALQGISGPQR
LQIH--------------------------------------------------------
KAYGAPERLPSAHTW---FNQLDLPEYP----------SKEQLQERLLLAIHE
>w1_1_Brassica_rapa_AENI01004698.1_R .
ISVRRA-YMLEDSYNQLRMRS-----------------LQDLRG--RLN-VQF-----QG
EEGVDAGGLTREWYQLVSRVIFDK------------------------------GALLFT
TVGND-------------------------------------------------ATFQPN
PNSVYQ---------------NEHLSYFKFVG-RMXAKALFDGQLLDVYFTRSFYK-HIL
GVK--------VTYHDIE--AVDPDYYKNLKWLIQNDVS---------------------
------DILDLTFSMDADEEKHILYEK-----------------------TKVTDYELKP
RG---------------------------------------RNIRVTEETKHE-YVDLVA
GHILT----NAIRPQINAFLEGFN--------------------ELIPRE--LVSIFNDK
ELE-----LLISGLPE-----------IDXDDLKANTEYTS--YTAGSP-----------
-VIHWFWEVVK----AFSKED-MARFL-------QFVTGTSKXPL-EGFKALQGISGPQR
LQIH--------------------------------------------------------
KAYGGPERLPSAHTW---FNQLDLPEYP----------SKEQLEERLLLAIHE
>T_Oryza_sativa_AK060465.1 .
ISVRRA-YVLEDSYNQLRLRR-----------------SQDLKG--RLT-VQF-----QG
EEGIDAGGLTREWYQLLSRVIFDK------------------------------GALLFT
TVGNN-------------------------------------------------ATFQPN
PNSVYQ---------------TEHLSYFKFVG-RVVAKALFDGQLLDVHFTRSFYK-HIL
GVK--------VTYHDIE--AVDPDYYKNLKWMLENDVS---------------------
------DIPDLTFSMDPDEEKHILYEK-----------------------NEVTDYELKP
GG---------------------------------------RNIRVTEETKHE-YVDLVA
EHILT----TAIRPQINAFLEGFT--------------------ELVPRE--LISLFHDK
ELE-----LLISGLPE-----------IDFDDLKANAEYIG--YSPASP-----------
-VILWFWEVVN----GFSKED-MARFL-------QFVTGTSKVPL-EGFKALQGISGPQR
FQIH--------------------------------------------------------
KAYGAPERLPSAHTC---FNQLDLPEYS----------SKEQLEERLLLAIHE
>w1_1_Oryza_brachyantha_AGAT01015075.1_R .
ISVRRA-YVLEDSYNQLRLRR-----------------SQDLKG--RLT-VQF-----QG
EEGIDAGGLTREWYQLLSRVIFDK------------------------------GALLFT
TVGNN-------------------------------------------------ATFQPN
PNSVYQ---------------TEHLSYFKFVG-RVVAKALFDGQLLDVHFTRSFYK-HIL
GVK--------VTYHDIE--AVDPDYYKNLKWMLXNDVS---------------------
------DIPDLTFSMDPDEEKHILYEK-----------------------TQVTDFELKP
GG---------------------------------------RNIRVTEETKHE-YVDLVA
EHILT----TAIRPQINAFLEGFT--------------------ELVPRE--LISLFHDK
ELE-----LLISGLPE-----------IDXDDLKANAEYIG--YSLVSP-----------
-VIQWFWEVVN----GFSKED-MARFL-------QFVTGTSKVPL-EGFKALQGISGPQR
FQIH--------------------------------------------------------
KAYGAPERLPSAHTWY--FNQLDLPEYS----------SKEQLEERLLLAIHE
>W2_1_Sorghum_bicolor_ABXC01001188.1 .
ISVRRA-YVLEDSYNQLRLRR-----------------TQDLKG--RLT-VQF-----QG
EEGIDAGGLTREWYQLLSRVIFDK------------------------------GALLFT
TVGNN-------------------------------------------------ATFQPN
PNSVFQ---------------TEHLSYFKFVG-RVXAKALFDGQLLDVHFTRSFYK-HIL
GAK--------VTYHDIE--AIDPDYYKNLKWMLX-------------------------
--------------------VQFNNFS-----------------------TQVTDYELKP
GG---------------------------------------RNIKVTEETKQE-YVDLVA
EHILT----TAIRPQINGFLEGFT--------------------ELVPRD--LISLFNDK
ELE-----LLISGLPE-----------IDX----------G--YSAASP-----------
-VIQWFWEVVK----AFSKED-MARLL-------QFVTGTSKXPL-EGFKALQGISGPQR
FQIH--------------------------------------------------------
KAYGAPDRLPSAHTX---FNQLDLPEYT----------SKEQLEERLLLAIHE
>T1_1_TSA_Panicum_JR062873.1 .
ISVRRA-YVLEDSYNQLRLRR-----------------TQDLKG--RLT-VQF-----QG
EEGIDAGGLTREWYQLLSRVIFDK------------------------------GALLFT
TVGNN-------------------------------------------------ATFQPN
PNSVYQ---------------TEHLSYFKFVG-RVVAKALFDGQLLDVHFTRSFYK-HIL
GAK--------VTYHDIE--AIDPDYYKNLKWMLENDVS---------------------
------DLPDLTFSMDPDEEKHILYEK-----------------------TEVTDYELKP
GG---------------------------------------RNIRVTEETKQE-YVDLVA
EHILT----TAIRPQINAFLEGFT--------------------ELVPRD--LIALFNDK
ELE-----LLISGLPE-----------IDLDDLKANAEYIG--YSAASP-----------
-VIQWFWEVVK----AFSKED-MARLL-------QFVTGTSKVPL-EGFKALQGISGPQR
FQIH--------------------------------------------------------
KAYGAPDRLPSAHTC---FNQLDLPEYT----------SKEQLEERLLLAIHE
>n1_1_Zea_mays_NM_001165784.1 .
ISVRRA-YVLDDSYNQLRLRR-----------------TQDLKG--RLT-VQF-----QG
EEGIDAGGLTREWYQLLSRVIFDK------------------------------GTLLFT
TVGNN-------------------------------------------------ATFQPN
PNSDFQ---------------TEHLSYFKFVG-RVVAKALFDGQLLDVHFTRSFYK-HIL
GAK--------VTYHDIE--AIDPDYYRNLKWMLENDVS---------------------
------DLPYLTFSMDPDEEKHILYEK-----------------------TEVTDYELKP
GG---------------------------------------RNIRVTEETKQE-YVDLVA
EHILT----TAIRPQINGFLEGFT--------------------ELVPRD--LISLFNDK
ELE-----LLISGLPE-----------IDLDDLKANTEYIG--YSAASP-----------
-VIQWFWEVVR----AFSKED-MARLL-------QFVTGTSKVPL-EGFKALQGISGPQR
FQIY--------------------------------------------------------
KAYGSPGRLPSAHTC---FNQLDLPEYT----------SKEQLEERLLLAIHE
>n1_1_Picea_glauca_BT107095.1 .
ICVRRT-YVLEDSYNQLRMRS-----------------VDDIKG--RLT-VQF-----QG
EEGIDAGGLTREWYQLLSRVIFDK------------------------------GALLFT
TVGSQ-------------------------------------------------STFQPN
PNSVLQ---------------TEHLSYFKFVG-RVVAKALFDGQLLDVYFTRSFYK-HIL
GAK--------VTYHDIE--AVDPDYYKSLKWMLENDVS---------------------
------DILDLTFSRDADEEKHILYEK-----------------------TEVTDYELIP
GG---------------------------------------RNIRVTEENKHK-YVDLVA
EHTLT----TAIRPQINAFLEGFN--------------------ELIPRH--LISIFNDK
ELE-----LLISGLPE-----------IDPDDLKASTEYTG--YTAVSP-----------
-LIQWFWEVVQ----GFSKED-MARLL-------QFVTGTSKVPL-EGFKALQGISGPQR
FQIH--------------------------------------------------------
KAYGAPERLPSAHTC---FNQLDLPDYS----------SKEQLKERLLLAIHE
>n1_1_Selaginella_moellendorffii_XM_002980906.1 .
ISVRRA-YVLEDSYNQLRMRT-----------------PDEVKG--RLT-VQF-----QG
EEGIDAGGLTREWYQLLSRVIFDK------------------------------GALLFT
TVGNE-------------------------------------------------STFQPN
PNSVYQ---------------TEHLSYFKFVG-RVVSKALFDGQLLDVYFTRSFYK-HIL
GTK--------VTYHDIE--AVDPDYYKNLKWLLENDVN---------------------
------DILGLTFSIDADEEKHILYEK-----------------------TEVTDHELVP
GG---------------------------------------RNIRVTEENKHE-YVDLIA
EHRLT----TAIRPQINAFLEGFN--------------------ELVPRE--LISIFNDK
ELE-----LLISGLPE-----------IDLDDLRANTEYTG--YSSGSP-----------
-VVQWFWEVVQ----DFSKED-MARLL-------QFITGTSKVPL-EGFKALQGISGPQK
FQIH--------------------------------------------------------
KAYGAPERLPSAHTC---FNQLDLPEYS----------SKDQMHDRLLLAIHE
>T_Physcomitrella_patens_XM_001771480.1 .
ICVRRA-YVLEDSYNQLRMRT-----------------PDELKG--RLT-VQF-----QG
EEGIDAGGLTREWYQLLSRVTFDK------------------------------GALLFT
TVGNE-------------------------------------------------STFQPN
PNSVYQ---------------TEHLSYFKFVG-RVVAKALFDGQLLDVYFTRSFYK-HIL
GVK--------VTYHDIE--AIDPDYFKNLKWILENDVS---------------------
------DIVGLTFSMDADEEKHILYEK-----------------------TEVTDFELIP
GG---------------------------------------RDIRVTEENKHE-YVDKVA
EHRLT----TAIRPQINAFMEGFN--------------------ELVSRD--LISIFNDK
ELE-----LLISGLPE-----------IDLEDLKANTEYTG--YTAASP-----------
-VIQWFWDVVR----SFSKED-MARLL-------QFITGTSKVPL-EGFRALQGISGPQR
FQIH--------------------------------------------------------
KAYGAPERLPSAHTC---FNQLDLPDYA----------TKEQLQDRLLLAIHE
>T1_1_TSA_Coleochaete_JO235700.1 .
IHVRRN-YVLEDSYNQLRMRT-----------------PDELKG--RLT-IQF-----AG
EEGIDAGGLTREWYQVLSRVIFDK------------------------------GTLLFN
TVGND-------------------------------------------------ATFQPN
PNSVFQ---------------TEHLSYFKFVG-RVVAKALFDGQLLDVYFTRSFYK-HIL
GSK--------VTYRDLE--AIEPALYKNLVWVLENNCE---------------------
-------NLSLTFCVDADEQKRILYEK-----------------------NEVTDYELIP
GG---------------------------------------RNVPVTEKNKQE-YVDLKA
EHIMT----TAIRPQINAFLEGFQ--------------------ELISRD--LISLFNDK
ELE-----LLISGLPE-----------INIEDLKSNTEYTG--YTAAAP-----------
-VIQWFWDVVR----SFGKED-QARLL-------QFITGTSKVPL-EGFKALQGISGPQR
FQIH--------------------------------------------------------
KAYGGPERLPSAHTC---FNQLDLPEYP----------SKEILQERLLLAIHE
>T1_1_TSA_Nitella_JV787265.1 .
ISVRRA-YILEDSYNQLRMRT-----------------TEELKG--RLT-VQF-----QG
EEGIDAGGLTREWYQVLCRVIFDK------------------------------GALLFT
SVGNE-------------------------------------------------STFQPN
PNSCFQ---------------TEHLSYFKFVG-RVVAKALFDGQLLDAYFTRSFYK-HIL
GVK--------VTYHDIE--AIDPDYYKNLKWILENLIN---------------------
------ESLGLTFCVEADEEKHILYEK-----------------------QEVTDYELIP
SG---------------------------------------RNILVTELNKHQ-YVDLVA
EHRMT----TAIRPQINAFLDGFH--------------------ELIPKE--LISVFNDK
ELE-----LLISGLPE-----------IDMEDLQDNTEYTG--YTAASP-----------
-VVQWFWDAVR----SFSKED-MARLL-------QFVTGTSKVPL-EGFKALQGISGPQR
FQIH--------------------------------------------------------
KAYGAPERLPSAHTC---FNQLDLPEYA----------SKEQLQERLLLAIHE
>n1_1_Picea_glauca_BT104549.1 .
ISVRRA-YILEDSYNQLRMRS-----------------ARDLKG--RLN-VHF-----QG
EEGIDAGGLTREWYQSLSRVIFDK------------------------------GALLFT
TVGNE-------------------------------------------------ATFQPN
PNSVYQ---------------TEHLSYFKFIG-RVVAKALFDGQLLDVHFTRSFYK-HIL
GVK--------VTYHDIE--AIDPDYYKNLKWMLENDIR---------------------
------DMPDLTFSMDADEEKLILYER-----------------------EEVTDHELIP
GG---------------------------------------RNIRVTEENKHE-YVDLIA
EHRLT----TAIRPQISAFLEGFN--------------------ELIPKN--LISIFNDK
ELE-----LLISGLPE-----------IDLDDLRANTEYAG--YSAASP-----------
-VIQWYWEVVQ----SFSKED-RARLL-------QFVTGTSKVPL-EGFKALQGISGLQR
FQIH--------------------------------------------------------
KAYGSPDRLPSAHTC---FNQLDLPEYP----------SKEQLEERLLLAIHE
>T_Zea_mays_AY104229.1 .
ISVRRS-YILEDSYNQLRMRS-----------------PQDLKG--RLT-VHF-----QG
EEGIDAGGLTREWYQSLSRVIFDK------------------------------SALLFT
TVGND-------------------------------------------------LTFQPN
PNSVYQ---------------TEHLSYFKFVG-RVVGKALFDGQLLDAHFTRSFYK-HIL
GVK--------VTYHDIE--AIDPAYYKNLKWMLENDIS---------------------
------DVLDLTFSMDADEEKLILYEK-----------------------AEVTDCELIP
GG---------------------------------------RNIRVTEENKHQ-YVDRVA
EHRLT----TAIRPQINAFLEGFN--------------------ELIPRE--LISIFNDK
ELE-----LLISGLPD-----------IDLDDLKANTEYSG--YSIASP-----------
-VIQWFWEIVQ----GFSKED-KARFL-------QFVTGTSKVPL-EGFSALQGISGPQR
FQIH--------------------------------------------------------
KAYGSTNHLPSAHTC---FNQLDLPEYT----------SKEQLQERLLLAIHE
>n1_1_Sorghum_bicolor_XM_002443111.1 .
ISVRRA-YILEDSYNQLRMRS-----------------PQELKG--RLT-VHF-----QA
EEGIDAGGLTREWYQSLSRVIFDK------------------------------GALLFT
TVGND-------------------------------------------------LTFQPN
PNSVYQ---------------TEHLSYFKFVG-RVVGKALFDGQLLDAHFTRSFYK-HIL
GVK--------VTYHDIE--AIDPAYYKNLKWMLENDIS---------------------
------DVLDLTFSMDADEEKLILYEK-----------------------AEVTDCELIP
GG---------------------------------------RNIRVTEENKHE-YVDRVA
EHRLT----TAIRPQINAFMEGFN--------------------ELIPRE--LISIFNDK
ELE-----LLISGLPD-----------IDLDDLKANTEYSG--YSIASP-----------
-VIQWFWEIVQ----GFSKED-KARFL-------QFVTGTSKVPL-EGFSALQGISGPQR
FQIH--------------------------------------------------------
KAYGSTNHLPSAHTC---FNQLDLPEYT----------SKEQLQERLLLAIHE
>w1_1_Setaria_italica_AGNK01001907.1_R .
ISVRRA-YILEDSYNQLRMRS-----------------PQDLKG--RLT-VHF-----QG
EEGIDAGGLTREWYQSLSRVIFDK------------------------------GALLFT
TVGND-------------------------------------------------LTFQPN
PNSVYQ---------------TEHLSYFKFVG-RVVSKALFDGQLLDAHFTRSFYK-HIL
GVK--------VTYHDIE--AIDPAYYKNLKWMLENDIT---------------------
------DVLDLTFSMDADEEKLILYEK-----------------------AQVTDSELIP
GG---------------------------------------RNIKVTEENKHE-YVDRVV
EHRLT----TAIRPQINAFLEGFN--------------------ELIPRE--LISIFNDK
ELE-----LLISGLPD-----------IDXDDLKANTEYSG--YSIASP-----------
-VIQWFWEIVQ----GFSKED-KARFL-------QFVTGTSKVPL-EGFSALQGISGPQR
FQIH--------------------------------------------------------
KAYGSTNHLPSAHTX---FNQLDLPEYT----------SKEQLQERLLLAIHE
>n1_1_Brachypodium_distachyon_XM_003575506.1 .
ISVRRA-YILEDSYNQLRMRS-----------------PQDLKG--RLT-VHF-----QG
EEGIDAGGLTREWYQLLSRVIFDK------------------------------GALLFT
TVGND-------------------------------------------------LTFQPN
PNSVYQ---------------TEHLSYFKFVG-RVVGKALFDAQLLDVHFTRSFYK-HIL
GAK--------VTYHDIE--AIDPAYYRNLKWMLENDIS---------------------
------DVLDLTFSMDADEEKLILYEK-----------------------AEVTDCELIP
GG---------------------------------------RNIRVTEENKHE-YVDRVA
EHRLT----TAIRPQINAFMEGFN--------------------ELIPRE--LISIFNDK
EFE-----LLISGLPD-----------IDLDDLKANTEYSG--YSIASP-----------
-VIQWFWEIVQ----GFSKED-KARFL-------QFVTGTSKVPL-EGFSALQGISGPQR
FQIH--------------------------------------------------------
KAYGSTNHLPSAHTC---FNQLDLPEYT----------SKDQLQERLLLAIHE
>T_Festuca_pratensis_GO882238.1 .
-----------------------------------------LKG--RLT-VHF-----QG
EEGIDAGGLTREWYQLLSRVIFDK------------------------------GALLFT
TVGND-------------------------------------------------LTFQPN
PNSVYQ---------------TEHLSYFKFVG-RVVGKALFDAQLLDVHFTRSFYK-HIL
GAK--------VTYHDIE--AIDPAYYRNLKWMLENDIS---------------------
------DVLDLTFSVDADEEKLILYEK-----------------------AEVTDWELIP
GG---------------------------------------RTIRVTEENKHE-YVDRVA
EHRLT----TAIRPQINAFMEGFN--------------------ELIPRE--LISIFNDK
EFE-----LLISGLPD-----------IDLDDLKANTEYSG--YSIASP-----------
-VIQWFWEIVQ----GFSKED-KARFL-------QFVTGTSKVPL-EGFSALQGISGPQR
FQIH--------------------------------------------------------
KAYGSTNHLPSAHTC---FNQLDLPEYT----------SKDQLQERLLLAIHE
>T_Oryza_sativa_AK073264.1 .
ISVRRA-YILEDSYNQLRMRS-----------------PQDLKG--RLT-VHF-----QG
EEGIDAGGLTREWYQLLSRVIFDK------------------------------GALLFT
TVGND-------------------------------------------------LTFQPN
PNSVYQ---------------TEHLSYFKFVG-RVVGKALFDGQLLDVHFTRSFYK-HIL
GVK--------VTYHDIE--AIDPAYYKNLKWMLENDIS---------------------
------DVLDLSFSMDADEEKRILYEK-----------------------AEVTDYELIP
GG---------------------------------------RNIKVTEENKHE-YVNRVA
EHRLT----TAIRPQITSFMEGFN--------------------ELIPEE--LISIFNDK
ELE-----LLISGLPD-----------IDLDDLKANTEYSG--YSIASP-----------
-VIQWFWEIVQ----GFSKED-KARFL-------QFVTGTSKVPL-EGFSALQGISGPQR
FQIH--------------------------------------------------------
KAYGSTNHLPSAHTC---FNQLDLPEYT----------SKEQLQERLLLAIHE
>w1_1_Oryza_brachyantha_AGAT01019214.1_R .
ISVRRA-YILEDSYNQLRMRS-----------------PLDLKG--RLT-VHF-----QG
EEGIDAGGLTREWYQLLSRVIFDK------------------------------GALLFT
TVGND-------------------------------------------------LTFQPN
PNSVYQ---------------TEHLSYFKFVG-RVVGKALFDGQLLDVHFTRSFYK-HIL
GVK--------VTYHDIE--AIDPAYFKNLKFCVQNDIS---------------------
------DVLDLSFSMDADEEKRILYEK--------------------AEVEQVTDYELIP
GG---------------------------------------RNIKVTEENKHE-YVNRVA
EHRLT----TAIRPQINAFMEGFN--------------------ELIPEE--LISIFNDK
ELE-----LLISGLPD-----------IDCEDLKANTEYSG--YSIASP-----------
-VIQWFWEIVQ----GFSKED-KARFL-------QFVTGTSKXPL-EGFSALQGISGPQR
FQIH--------------------------------------------------------
KAYGSTNHLPSAHTS---FNQLDLPEYT----------SKEQLQERLLLAIHE
>w1_1_Oryza_glaberrima_ADWL01024113.1_R .
ISVRRA-YILEDSYNQLRMRS-----------------PQDLKG--RLT-VHF-----QG
EEGIDAGGLTREWYQLLSRVIFDK------------------------------GALLFT
TVGND-------------------------------------------------LTFQPN
PNSVYQ---------------TEHLSYFKFVG-RVXGKALFDGQLLDVHFTRSFYK-HIL
GVK--------VTYHDIE--AIDPAYYKNLKWMLEVNXS---------------------
------DVLDLSFSMDADEEKRILYEK-----------------------XQVTDYELIP
GG---------------------------------------RNIKVTEENKHE-YVNRVA
EHRLT----TAIRPQITSFMEGFN--------------------ELIPEE--LISIFNDK
ELE-----LLISGLPD-----------IDCEDLKANTEYSG--YSIASP-----------
-VIQWFWEIVQ----GFSKED-KARFL-------QFVTGTSKVPL-EGFSALQGISGPQR
FQIH--------------------------------------------------------
KAYGSTNHLPSAHTS---FNQLDLPEYT----------SKEQLQERLLLAIHE
>T_Ananas_comosus_DT336010.1 .
------------------------------------------------------------
--GIDAGGLTREWYQLLSRVIFDK------------------------------GALLFT
TVGNE-------------------------------------------------STFQPN
PNSVYQ---------------TEHLSYFKFVG-RVVGKALFDGQLLDVHFTRSFYK-HIL
GVK--------VTYHDIE--AIDPDYYKNLKWMLENDIS---------------------
------DILDLTFSMDADEEKLILYEK-----------------------AEVTDCELIP
GG---------------------------------------RNIRVTEENKHE-YVNRVA
EHRLT----TAIRPQINAFLEGFN--------------------ELIPRE--LISIFNDK
ELE-----LLISGLPD-----------IDLDDLRANTEYSG--YSSATP-----------
-VIQWFWEIVQ----GFSKED-KARFL-------QFVTGTSKVPL-EGFSALQGISGSQR
FQIH--------------------------------------------------------
KAYGTTHHLPSAHTC---FNQLDLPEYT----------SKEQL----------
>T1_1_TSA_Oncidium_JL921521.1 .
VSVRRA-YILEDSYNQLRMRP-----------------PQDLKS--RLT-VHF-----QG
EEGIDAGGLTREWYQLLSRVIFDK------------------------------GALLFT
TVGND-------------------------------------------------STFQPN
PNSVYQ---------------TEHLSYFKFVG-RVVGKALFDGQLLDVHFTRSFYK-HML
GVK--------VTYHDIE--AIDPDYYKNLKWMLENDIS---------------------
------DILDLTFTMDADEEKLILYER-----------------------AEVTDSELIP
GG---------------------------------------RNIRVTEENKCE-YVDRVV
EHRLT----TAIRPQINAFLEGFN--------------------ELIPRD--LISIFNDK
ELE-----LLISGLPD-----------IDLDDLRANTEYSG--YSNASP-----------
-IIQWFWEVLL----GFSKED-NARFL-------QFVTGTSKVPL-EGFSALQGISGPQR
FQIH--------------------------------------------------------
KAYGSTNHLPSAHTC---FNQLDLPEYS----------TKEQLQERLLLAIHE
>Vanda_hybrid_cultivar_GW393213.1 .
-----------------------------------------LKS--RLT-VHF-----QG
EEGIDAGGLTREWYQLLSRVIFDK------------------------------NALLFT
TVGND-------------------------------------------------STFQPN
PNSVYQ---------------TEHLSYFKFVG-RVVGKALFDGQLLDVHFTRSFYK-HML
GVK--------VTYHDIE--AIDPGYYKNLKWMLENDIS---------------------
------DVLDLTFTMDADEEKLILYER-----------------------AEVTDCELIP
GG---------------------------------------RNIRVTEENKRE-YVDCVV
EHRLT----TAIRPQINAFLEGFN--------------------ELISRD--LISIFNDK
ELE-----LLISGLPD-----------IDLDDLRANTEYSG--YSNASP-----------
-IIQWFWEVLL----AFSKED-KARFL-------QFVTGTSKVPL-EGFSALQGISGAQR
FQIH--------------------------------------------------------
KAYGSTNHLPSAHTC---FNQLDLPDFC-----------KEQLQEVAFGLI--
>w1_1_Phoenix_dactylifera_ACYX02006463.1_R .
ISVRRA-YILEDSYNQLRMRS-----------------PQDLKG--RLT-VHF-----QR
EEGIDAGGLTREWYQLLSRVIFDK------------------------------GALLFT
TVGNE-------------------------------------------------STFQPN
PNSVYQ---------------TEHLSYFKFVG-RVVGKALFDGQLLDVHFTRSFYK-HIL
GVK--------VTYHDIE--AVDPDYYKSLKWILQNDKS---------------------
------DVLDLTFSIDADEEKLILYEK-----------------------SEVVDCELIP
GG---------------------------------------RNIRVTEENKHE-YVDRLA
EHRLT----TAIRPQINAFMEGFT--------------------ELIPRD--LISIFNDK
ELE-----LLISGLPD-----------IDXDDLRANTEYFG--YSNASP-----------
-VIQWFWEVLQ----GFSKED-KARFL-------QFVTGTSKVPL-EGFSALQGISGAQK
FQIH--------------------------------------------------------
KAYGSPHHLPSAHTX---FNQLDLPEYT----------SKEQLQERLLLAVHE
>n1_1_Arabidopsis_lyrata_XM_002863961.1 .
ISVRRA-YILEDSYNQLRMRS-----------------TQELKG--RLT-VHF-----QG
EEGIDAGGLTREWYQLLSRVIFDK------------------------------GALLFT
TVGND-------------------------------------------------STFQPN
PNSVYQ---------------TEHLSYFKFVG-RVVGKALFDGQLLDVHFTRSFYK-HIL
GVK--------VTYHDIE--AIDPDYYKNLKWMLEHDIS---------------------
------DVLDLTFSIDADEEKLILYEK-----------------------TEVTDHELIP
GG---------------------------------------RNIKVTEENKHQ-YVDLVA
EHRLT----TAIRPQINAFLEGFS--------------------ELILRD--LISIFNDK
ELE-----LLISGLPD-----------IDLDDLRVNTEYSG--YSPGSP-----------
-VIQWFWEVVQ----GLSKED-KARLL-------QFVTGTSKVPL-EGFSALQGISGAQK
FQIH--------------------------------------------------------
KAYGSVNHLPSAHTC---FNQLDLPEYP----------SKEHLQERLLLAIHE
>w1_1_Eutrema_parvulum_AFAN01000031.1_R .
ISVRRA-YILEDSYNQLRMRS-----------------TQELKG--RLT-VHF-----QG
EEGIDAGGLTREWYQLLSRVIFDK------------------------------GALLFT
TVGND-------------------------------------------------STFQPN
PNSVYQ---------------TEHLSYFKFVG-RVVGKALFDGQLLDVHFTRSFYK-HIL
GVK--------VTYHDIE--AIDPDYYKALKWMLEXDIS---------------------
------DVLDLTFSIDADEEKLILYEK-----------------------TEVTDHELIP
GG---------------------------------------RNIKVTEENKHQ-YVDLVA
EHRLT----TAIRPQINAFLEGFS--------------------ELILRD--LISIFNDK
ELE-----LLISGLPD-----------IDXDDLRANTEYSG--YSPGSP-----------
-VIQWFWEVVQ----GLSKED-KARLL-------QFVTGTSKVPL-EGFSALQGISGAQK
FQIH--------------------------------------------------------
KAYGSANHLPSAHTX---FGSIQLPEYP----------SKEHLQERLLLAIHE
>H6_1_Brassica_rapa_FJ789656.1 .
ISVRRA-YILEDSYNQLRMRS-----------------TQELKG--RLT-VHF-----QG
EEGIDAGGLTREWYQLLSRVIFDK------------------------------GALLFT
TVGND-------------------------------------------------STFQPN
PNSVYQ---------------TEHLSYFKFVG-RXVGKALFDGQLLDVHFTRSFYK-HIL
GVK--------VTYHDIE--AIDPDYYKALKWMX--------------------------
--------------------------------------------------------ELIP
GG---------------------------------------RNIKVTEENKHE-YVDLIA
EHRLT----TAIRPQINAFLEGFS--------------------ELILKD--LISIFNDK
ELE-----LLISGLPD-----------IDXDNLRANTEYSG--YSPGSP-----------
-VIQWFWEVVQ----GLSKED-KARLL-------QFVTGTSKXPL-EGFSALQGISGAQK
FQIH--------------------------------------------------------
KAYGSANHLPSAHTX---FNQLDLPEYP----------SKEHLQERLLLAIHE
>T1_1_TSA_Lactuca_JI573771.1 .
ISVRRA-YILEDSYNQLRMRS-----------------TQDLKG--RLT-VHF-----QG
EEGIDAGGLTREWYQLLSRVIFDK------------------------------GALLFT
TVGNE-------------------------------------------------STFQPN
PNSVYQ---------------TEHLSYFKFIG-RVVGKAVFDGQLLDVHFTRSFYK-HML
GVK--------VTYHDIE--AIDPGYFKNLKWMLENNIN---------------------
------DILDLTFSIDADEEKLILCEK-----------------------TEVTDYELIP
GG---------------------------------------RNIRVTDENKHE-YVDLIA
EHRLT----TAIRPQINAFLEGFN--------------------ELVPRD--FISIFHDK
ELE-----LLISGLPD-----------IDLDDMRGNTEYSG--YSVASP-----------
-VIQWFWEVAQ----ALSKED-KARLL-------QFVTGTSKVPL-EGFSGLQGISGSQK
FQIH--------------------------------------------------------
KAYGSTDRLPSAHTC---FNQLDLPEYP----------SKQHLEERLLLAIHE
>T1_1_TSA_Schima_FX146172.1 .
ISVRRA-YILEDSYNQLRMRS-----------------XZDLKG--RLN-VHF-----QG
EEGIDAGGLTREWYQLLSRVIFDK------------------------------GALLFT
TVGNE-------------------------------------------------STFQPN
PNSVYQ---------------TEHLSYFKFVG-RVVGKALFDGQLLDVHFTRSFYK-HIL
GVK--------VTYHDIE--ATDPDYFKNLKWMLENNMT---------------------
------DVPDVTFSIDADEEQRILYEK-----------------------TQVTDYELIP
GG---------------------------------------RNIRVTEENKHK-YVDLIT
EHRLT----TAIRPQINAFLEGFN--------------------ELIYRD--LISIFNDK
ELE-----LLISGLPD-----------IDLDDMRVNTEYSG--YSAASP-----------
-VIQWFWEVVQ----SFSKED-KARLL-------QFVTGTSKVPL-EGFSALQGISGSQK
FQIH--------------------------------------------------------
KAYGSPDHLPSAHTC---FNQLDLPEYP----------SKQHLEERLLLAIHE
>T_Vitis_vinifera_XM_002283675.1 .
ISVRRA-YILEDSYNQLRMRS-----------------TQDLKG--RLT-VHF-----QG
EEGIDAGGLTREWYQSLSRVIFDK------------------------------GALLFT
TVGNE-------------------------------------------------STFQPN
PNSVYQ---------------TEHLSYFKFVG-RVVGKALFDGQLLDVHFTRSFYK-HIL
GVK--------VTYHDIE--AIDPDYFKNLKWMLENDIT---------------------
------DVLDVTFSIDADEEKLILYER-----------------------NEVTDCELIP
GG---------------------------------------RNIRVTEDNKHK-YVDLVA
EHRLT----TAIRPQINAFLEGFN--------------------ELIPRD--LISIFNDK
ELE-----LLISGLPD-----------IDLDDMRANTEYSG--YSPASP-----------
-VIQWFWEVVQ----SLSKED-KARLL-------QFVTGTSKVPL-EGFSALQGISGSQK
FQIH--------------------------------------------------------
KAYGSPDHLPSAHTC---FNQLDLPEYP----------SKQHLEERLLLAIHE
>h1_1_Solanum_tuberosum_AC233625.1_R .
ISVRRA-YILEDSYNQLRMRT-----------------TQELKG--RLT-VHF-----QG
EEGIDAGGLTREWYQLLSRVIFDK------------------------------GALLFT
TVGNE-------------------------------------------------ATFQPN
PNSVYQ---------------TEHLSYFKFVG-RVVGKALFDGQLLDVHFTRSFYK-HIL
GAK--------VTYHDIE--AIDPDYFKNLKWLLEXDIS---------------------
------DILDLTFSIDADEEKLILYER-----------------------NQVTDYELIP
GG---------------------------------------RNIRVTEENKQQ-YVDLVA
EHRLT----TAIRPQINAFLEGFS--------------------ELIPRE--LISIFHDK
ELE-----LLISGLPD-----------IDVDDLRANTEYSG--YSPASP-----------
-VIQWFWEVVQ----AFSKED-KARLL-------QFVTGTSKVPL-EGFSALQGISGSQK
FQIH--------------------------------------------------------
KAYGSADHLPSAHAVCS-FNQLDLPEYP----------SKEHLEERLLLAIHE
>n3_1_Solanum_lycopersicum_AK247293.1 .
--VRRA-YILADSYNQLRMRT-----------------TQELKG--RLT-VHF-----QG
EEGIDAGGLTREWYQLLSRVIFDK------------------------------GALLFT
TVGNE-------------------------------------------------ATFQPN
PNSVYQ---------------TEHLSYFKFVG-RVVGKALFDGQLLDVHFTRSFYK-HIL
GAK--------VTYHDIE--AIDPDYFKNLKWLLRMTSV---------------------
------IXLDLTFSIDADEEKLILYER-----------------------NEVTDYELIP
GG---------------------------------------RNIRVTEENKQQ-YVDLVA
EHRLT----TAIRPQINAFLEGFS--------------------ELIPRE--LISIFHDK
ELE-----LLISGLPD-----------IDLDDLRANTEYSG--YSPGSP-----------
-VIQWFWEVVQ----AFSKED-KARLL-------QFVTGTSKVPL-EGFSALQGISGSQK
FQIH--------------------------------------------------------
KAYGSADHLPSAHTC---FNQLDLPEYP----------SKEHLEERLLL----
>T1_1_TSA_Physalis_JO138487.1 .
ISVRRA-YILEDSYNQLRMRT-----------------TQELKG--RLT-VHF-----QG
EEGIDAGGLTREWYQLLSRVIFDK------------------------------GALLFT
TVGNE-------------------------------------------------ATFQPN
PNSVYQ---------------TEHLSYFKFVG-RVVGKALFDGQLLDVHFTRSFYK-HIL
GSK--------VTYHDIE--AIDPDYFKNLKWLLENDIS---------------------
------DILDLTFSIDADEEKLILYER-----------------------NEVTDYELIP
GG---------------------------------------RNIRVTEENKQQ-YVDLVA
EHRLT----TAIRPQINAFLEGFS--------------------ELIPRD--LISIFHDK
ELE-----LLISGLPD-----------IDLDDLRANTEYSG--YSPASP-----------
-VIQWFWEVVQ----AFSKED-KARLL-------QFVTGTSKVPL-EGFSALQGISGSQK
FQIH--------------------------------------------------------
KAYGSVDHLPSAHTC---FNQLDLPEYP----------SKEHLEERLLLAIHE
>T1_1_TSA_Eustoma_JT558615.1 .
------------------------------------------KG--RLT-VHF-----QG
EEGIDAGGLTREWYQLLSRVIFDK------------------------------GALLFT
TVGNE-------------------------------------------------STFQPN
PNSVYQ---------------TEHLSYFKFVG-RVVGKALFDGQLLDVHFTRSFYK-HIL
GAK--------VTYHDIE--AIDPDYFKNLKWLLENDIS---------------------
------DILDLTFSIDADEEKLILYEK-----------------------NEVTDYELIP
GG---------------------------------------RNIRVTEENKHQ-YVDLVA
EHRLT----TAIRPQINAFLEGFS--------------------ELIPRD--LISIFNDK
ELE-----LLISGLPD-----------IDLDDLRANTEYSG--YSAVSP-----------
-VIQWFWEVVQ----GLSKED-KARLL-------QFVTGTSKVPL-EGFSALQGISGSQK
FQIH--------------------------------------------------------
KAYGSAGHLPSAHTC---FNQLDLPEYP----------SKEQLEERLLLAIHE
>T1_1_TSA_Ipomoea_JP107076.1 .
ISVRRA-YILEDSYNQLRMRS-----------------TQELKG--RLT-VHF-----QG
EEGIDAGGLTREWYQLLSRVIFDK------------------------------GALLFT
TVGNE-------------------------------------------------STFQPN
PNSVYQ---------------TEHLSYFKFVG-RVVGKALFDGQLLDVHFTRSFYK-HIL
GSK--------VTYHDIE--AIDPDYFKNLKWLLENDIS---------------------
------DVLDLTFSIDADEEKLILYER-----------------------NEVTDYELIP
GG---------------------------------------RNIRVTEENKHQ-YVDLVA
EHRLT----TAIRPQINAFLEGFT--------------------ELIPRE--LISIFNDK
ELE-----LLISGLPD-----------IDLDDMRANTEYSG--YSAASP-----------
-VIQWFWEVVQ----GFSKED-KARLL-------QFVTGTSKVPL-EGFSALQGISGSQK
FQIH--------------------------------------------------------
KAYGSANHLPSAHTC---FNQLDLPEYP----------SKQHLEERLLLAIHE
>w1_1_Linum_usitatissimum_AFSQ01018464.1_R .
ISVRRA-YILEDSYNQLRMRS-----------------TQDLKG--RLT-VHF-----QG
EEGIDAGGLTREWYQLLSRVIFDK------------------------------GALLFT
TVGND-------------------------------------------------STFQPN
PNSVYQ---------------TEHLSYFNFVG-RVVGKALFDGQLLDVHFTRSFYK-HIL
GVK--------VTYHDIE--AIDPDYFKNLKWLLQNDIS---------------------
------DLLDLTFSIDADEEKLILYER-----------------------XQVTDHELIP
GG---------------------------------------RNIKVTEENKHQ-YVDLVA
EHRLT----TAIRPQINAFLEGFT--------------------ELVQRE--LISIFNDK
ELE-----LLISGLPDID---------CEVDDMRGNTEYSG--YSPASP-----------
-VIQWFWEVVQ----GFSKED-KARLL-------QFVTGTSKVPL-EGFSALQGISGAQK
FQIH--------------------------------------------------------
KAYGSADHLPSAHTS---FNQLDLPEYP----------SKEHLEERLLLAIHE
>w1_1_Malus_x_ACYM01138046.1_R .
ISVRRA-YILEDSYNQLRMRS-----------------AEDLKG--RLT-VHF-----QG
EEGIDAGGLTREWYQLLSRVIFDK------------------------------GALLFT
TVGNE-------------------------------------------------STFQPN
PNSVYQ---------------TEHLSYFKFVG-RVVGKALFDGQLLDVHFTRSFYK-HIL
GAK--------VTYHDIE--AIDPDYFKNLKWLLQNDIT---------------------
------DVLDLTFSIDADEEKLILYER-----------------------XQVTDYELIP
GG---------------------------------------QNIKVTEENKHX-YVDLVA
EHRLT----TAIRPQITAFLDGFT--------------------ELIDKE--LISIFNDK
ELE-----LLISGLPD-----------IDVDDMRANTEYSG--YSPASP-----------
-VIQWFWEVAQ----GFSKED-KARLL-------QFVTGTSKVPL-EGFSALQGISGSQK
FQIH--------------------------------------------------------
KAYGSADHLPSAHTX---FNQLDLPEYP----------SKEHLEERLLLAIHE
>w1_1_Prunus_persica_AEKV01003528.1_R .
ISVRRA-YILEDSYNQLRMRS-----------------TEDLKG--RLT-VHF-----QG
EEGIDAGGLTREWYQLLSRVIFDK------------------------------GALLFT
TVGNE-------------------------------------------------STFQPN
PNSVYQ---------------TEHLSYFKFVG-RVVXKALFDGQLLDVHFTRSFYK-HIL
GAK--------VTYHDIE--AIDPDYFKNLKWMLELQNDIS-------------------
------DVLDLTFSIDADEEKLILYER-----------------------XQVTDYELIP
GG---------------------------------------RNIKVTEENKHQ-YVDLVA
EHRLT----TAIRPQINAFLEGFT--------------------ELIPRE--LISIFNDK
ELE-----LLISGLPD-----------IDCEDMRANTEYSG--YSPASP-----------
-VIQWFWEVAQ----GFSKED-KARLL-------QFVTGTSKVPL-EGFSALQGISGSQK
FQIH--------------------------------------------------------
KAYGSADHLNKAFTCLCSFNQLDLPEYP----------SKQHLEERLLLAIHE
>w1_1_Carica_papaya_ABIM01006214.1_R .
ISVRRA-YILEDSYNQLRMRS-----------------TQELKG--RLT-VHF-----QG
EEGIDAGGLTREWYQLLSRVIFDK------------------------------GALLFT
TVGNE-------------------------------------------------STFQPN
PNSVYQ---------------TEHLSYFKFVG-RVVGKALFDGQLLDVHFTRSFYK-HIL
GVK--------VTYHDIE--AIDPDYFKNLKWLLQNDIS---------------------
------DVPDLTFSIDADEEKLILYER-----------------------TQVTDHELIP
GG---------------------------------------RNMKVTEENKHQ-YVDLVA
EHRLT----TAIRPQINAFLEGFN--------------------ELIPRD--LISIFNDK
ELE-----LLISGLPD-----------IDXDDMRANTEYSG--YSPGSP-----------
-VIQWFWEVVQ----GFSKED-KARLL-------QFVTGTSKVPL-EGFVALQGISGSQK
FQIH--------------------------------------------------------
KAYGSPDHLPSAHTX---FNQLDLPEYP----------SKQHLEERLLLAIHE
>w1_1_Theobroma_cacao_CACC01019450.1_R .
ISVRRA-YILEDSYNQLRMRS-----------------TQDLKG--RLT-VHF-----QG
EEGIDAGGLTREWYQLLSRVIFDK------------------------------GALLFT
TVGNE-------------------------------------------------STFQPN
PNSVYQ---------------TEHLSYFKFVG-RVVGKALFDGQLLDVHFTRSFYK-HIL
GVK--------VTYHDIE--AIDPDYFKNLKWMLENDIS---------------------
------DVLDLTFSIDADEEKLILYER-----------------------XQVTDYELIP
GG---------------------------------------RNIKVTEENKHQ-YVDLVA
EHRLT----TAIRPQINAFLEGFN--------------------ELIPRE--LISIFNDK
ELE-----LLISGLPD-----------IDXDDMRANTEYSG--YSAASP-----------
-VIQWFWEVVQ----GFSKED-KARLL-------QFVTGTSKVPL-EGFTALQGISGSQK
FQIH--------------------------------------------------------
KAYGSPDHLPSAHTS---FNQLDLPEYP----------SKEHLEERLLLAIHE
>T_Populus_trichocarpa_XM_002301081.1 .
ISVRRA-YILEDSYNQLRMRS-----------------TIDLKG--RLT-VHF-----QG
EEGIDAGGLTREWYQLLSRVIFDK------------------------------GALLFT
TVGNE-------------------------------------------------STFQPN
PNSVYQ---------------TEHLSYFKFVG-RVVGKALFDGQLLDVHFTRSFYK-HIL
GVK--------VTYHDIE--AIDPDYFKNLKWMLENDIS---------------------
------DVLDLTFSIDADEEKLILYEK-----------------------NEVTDYELIP
GG---------------------------------------RNIKVTEENKHQ-YVDLVA
EHRLT----TAIRPQINAFLEGFT--------------------ELISRE--LISIFNDK
ELE-----LLISGLPD-----------IDLDDMRTNTEYSG--YSPASP-----------
-VIQWFWEVVQ----GFSKED-KARLL-------QFVTGTSKVPL-EGFSALQGISGSQK
FQIH--------------------------------------------------------
KAYGSPDHLPSAHTC---FNQLDLPEYP----------SKQHLEERLLLAIHE
>w1_1_Cucumis_sativus_ACHR01016118.1_R .
ISVRRA-YILEDSYNQLRMRS-----------------TQDLKG--RLT-VHF-----QG
EEGIDAGGLSREWYQLLSRVIFDK------------------------------GALLFT
TVGND-------------------------------------------------STFQPN
PNSAYQ---------------TEHLSYFKFVG-RVVGKALYDGQLLDVHFTRSFYK-HIL
GAK--------VTYHDIE--AIDPDYYKNLKWMLQNDIS---------------------
------DVLDLTFSVDADEEKLILYER-----------------------TEVTDYELIP
GG---------------------------------------RNIKVTEENKYQ-YVDLVV
EHQLT----TAIRPQINAFLDGFH--------------------ELIPRE--LISIFNDK
ELE-----LLICGLPD-----------IDXDDMRANTEYSG--YSAASP-----------
-VIQWFWEVVQ----SFSKED-KARLL-------QFVTGTSKVPL-EGFSALQGISGSQK
FQIH--------------------------------------------------------
KAYGSPDHLPSAHTX---FNQLDLPEYP----------SKQHLEERLLLAIHE
>T1_1_TSA_Betula_JP708818.1 .
ISVRRA-YILEDSYNQLRMRS-----------------TQELKG--RLT-VHF-----QG
EEGIDAGGLTREWYQLLSRVIFDK------------------------------GALLFT
TVGNE-------------------------------------------------STFQPN
PNSVYQ---------------TEHLSYFKFIG-RVVGKALLDGQLLDVHFTRSFYK-HIL
GVK--------VTYHDIE--AIDPDYYKNLKWMLENDIS---------------------
------DVLDLTFSIDADEEKLILYER-----------------------TEVTDYELIP
GG---------------------------------------RNIKVTEENKHQ-YVDLVA
EHRLT----TAIRPQINAFLEGFT--------------------ELIARE--LISIFNDK
ELE-----LLISGLPD-----------IDLDDMRANTEYSG--YSPASP-----------
-VIQWYWEVVQ----AFSKED-KARLL-------QFVTGTSKVPL-EGFSALQGISGSQK
FQIH--------------------------------------------------------
KAYGSPEHLPSAHTC---FNQLDLPEYP----------SKQHLEERLLLAIHE
>T1_1_TSA_Digitalis_JO463239.1 .
ISVRRS-YILEDSYNQLRMRS-----------------AQDLKG--RLT-VHF-----QG
EEGIDAGGLTREWYQLLSRVIFDK------------------------------GALLFT
TVGNE-------------------------------------------------STFQPN
PNSVYQ---------------TEHLSYFKFVG-RVVGKALFDGQLLDVHFTRSFYK-HIL
GVK--------VTYHDIE--AIDPDYFKNLKWMLENDIS---------------------
------DILDLTFSIDADEEKLILYER-----------------------TEVXDYELIP
GG---------------------------------------RNIRVTEENKHQ-YVDLVA
EHRLT----TAIRPQINAFMEGFN--------------------EMISRD--LISIFNDK
ELE-----LLISGLPE-----------IDLDDLRANTEYFG--YSAASP-----------
-AIQWFWEVVQ----GFSKED-KARLL-------QFVTGTSKVPL-EGFSALQGISGSQK
FQIH--------------------------------------------------------
KAYGSANHLPSAHTC---FNQLDLPEYP----------TKQRLEERLLLAIHE
>T1_1_TSA_Sesamum_JL363721.1 .
ISVRRA-YILEDSYNQLRMRS-----------------AQDLKG--RLT-VHF-----QG
EEGIDAGGLTREWYQLLSRVIFDK------------------------------GALLFT
TVGNE-------------------------------------------------STFQPN
PNSVYQ---------------TEHLSYFKFVG-RVVGKALFDGQLLDVHFTRSFYK-HIL
GVK--------VTYHDIE--AIDPDYFKNLKWMLENDIS---------------------
------DILDLTFSIDADEEKLILYER-----------------------AQVTDYELIP
GG---------------------------------------RNIRVTEENKHQ-YVDLVA
EHRLT----TAIRPQINAFMDGFN--------------------ELIPRD--LISIFNDK
ELE-----LLISGLPD-----------IDLDDMRANTEYSG--YSAASP-----------
-AIQWFWEVVQ----GFSKED-KARLL-------QFVTGTSKVPL-EGFSALQGISGSQK
FQIH--------------------------------------------------------
KAYGSPDHLPSAHTC---FNQLDLPEYP----------SKQRLEERLLLAIHE
>T1_1_TSA_Cannabis_JP454126.1 .
ISVRRA-YILEDSYNQLRMRS-----------------TDDLKG--RLT-VHF-----QG
EEGIDAGGLTREWYQLLSRVIFDK------------------------------GALLFT
TVGNE-------------------------------------------------STFQPN
PNSVYQ---------------TEHLSYFKFVG-RVVGKALFDGQLLDVHFTRSFYK-HIL
GVK--------VTYHDIE--AIDPDYFKNLKWMLENDIS---------------------
------DDLNLTFSIDADEEKLILYER-----------------------TEVTDYELIP
GG---------------------------------------RNIKVTEENKHQ-YVDLVA
EHRLT----TAIRPQINAFMEGFN--------------------ELIHRD--LISIFHDK
ELE-----LLISGLPD-----------IDLDDMRANTEYSG--YSTASP-----------
-VIQWFWEVAQ----GFSKED-KARLL-------QFVTGTSKVPL-EGFSALQGISGSQK
FQIH--------------------------------------------------------
KAYGSANHLPSAHTC---FNQLDLPEYP----------SKQHLEERLLLAIHE
>T6_1_TSA_Elaeocarpus_FX136489.1 .
ISVRRA-YILEDSYNQLRLRS-----------------TQDLKG--RLT-VHF-----QG
EEGIDAGGLTREWYQLLSRVIFDK------------------------------GALLFT
TVGNE-------------------------------------------------STFQPN
PNSVYQ---------------TEHLSYFKFVG-RVVGKALFDGQLLDVHFTRSFYK-HIL
GSK--------VTYHDIE--AIDPDYFKNLKWMLENDIS---------------------
------DVLDLTFSIDADEEKLILYER-----------------------TEVTDYELIP
GG---------------------------------------QNIKVTEENKHQ-YVDLVA
EHRLT----TAIRPQINAFMDGFI--------------------ELIPRE--LISIFNDK
ELE-----LLISGLPD-----------IDLDDMRANNRXXX--YSSASP-----------
-VIQWFWEVVQ----GLSKED-KARLL-------QFVTGTSKVPL-EGFSALQGISGSQK
FQIH--------------------------------------------------------
KAYGSPDHLPSAHTC---FNQLDLPEYP----------SKQHLEERLLLAIHE
>n1_1_Ricinus_communis_XM_002527316.1 .
ISVRRA-YILEDSYNQLRMRS-----------------TQDLKG--RLT-VHF-----QG
EEGIDAGGLTREWYQLLSRVIFDK------------------------------GALLFT
TVGNE-------------------------------------------------STFQPN
PNSVYQ---------------TEHLSYFKFIG-RVVGKALFDGQLLDVHFTRSFYK-HIL
GAK--------VTYHDIE--AIDPDYFKNLKWMLENDIS---------------------
------DVLDLTFSIDADEEKLILYER-----------------------TEVTDHELIP
GG---------------------------------------RNIKVTEENKHQ-YVDLVA
EHRLT----TAIRPQINAFMEGFN--------------------ELILRD--LISIFNDK
ELE-----LLISGLPD-----------IDLDDMRANTEYSG--YSAASP-----------
-VIQWFWEVVQ----GFSKED-KARLL-------QFVTGTSKVPL-EGFSALQGISGSQK
FQIH--------------------------------------------------------
KAYGSPDHLPSAHTC---FNQLDLPEYP----------SKQHLEERLLLAIHE
>w1_1_Eucalyptus_camaldulensis_BADO01112458.1_R .
ISVRRA-YILEDSYNQLRLRS-----------------TQDLKG--RLT-VHF-----QG
EEGIDAGGLTREWYQLLSRVIFDK------------------------------GALLFT
TVGNE-------------------------------------------------STFQPN
PNSVYQ---------------TEHLSYFKFIG-RVVGKALFDGQLLDVHFTRSFYK-HIL
GAK--------VTYHDIE--AIDPDYFKNLKWMLENDIT---------------------
------DVLDLTFSIDADEEKLILYER-----------------------TQVTDHELIP
NG---------------------------------------RNIKVTEENKHQ-YVDLVA
EHRLT----TAIRPQINAFMEGFN--------------------ELIPRD--LISIFNDK
ELE-----LLISGLPD-----------IDVDDLRANTEYSG--YSAASP-----------
-VIQWFWEVVQ----GFSKED-KARLL-------QFVTGTSKVPV-EGFSALQGISGSQK
FQIH--------------------------------------------------------
KAYGSPDHLPSAHTX---FNQLDLPEYP----------SKEHLEERLLLAIHE
>T1_1_TSA_Arachis_EZ731101.1 .
-------------YNQLRMRS-----------------THDLKG--RLT-VHF-----QG
EEGIDAGGLTREWYQLLSRVIFDR------------------------------GALLFT
TVGNE-------------------------------------------------STFQPN
PNSVYQ---------------TEHLSYFKFVG-RVVGKALFDGQLLDVHFTRSFYK-HML
GVK--------VTYHDIE--AIDPDYFKNLKWMLENYIS---------------------
------DDLDLTFSIDADEEKLILYER-----------------------TQVSDYELIP
GG---------------------------------------RNIKVTEENKHQ-YVDLVA
EHRLT----TAIRPQINAFLEGFY--------------------ELIPKE--LISIFNDK
ELE-----LLISGLPD-----------IDLDDLRANTDYSG--YSAASP-----------
-IIQWFWEVVQ----GFSKED-KARLL-------QFVTGTSKVPL-EGFSALQGISGSQK
FQIH--------------------------------------------------------
KAYGSPDHLPSAHTC---FNQLDLPEYP----------SKEHLEERLLLAIHE
>n1_1_Glycine_max_XR_136503.1 .
ISVRRA-YVLEDSYNQLRMRS-----------------TQDLKG--RLT-VHF-----QG
EEGIDAGGLTREWYQLLSRVIFDK------------------------------GALLFT
TVGNE-------------------------------------------------STFQPN
PNSVYQ---------------TEHLSYFKFVG-RVVGKALFDGQLLDVHFTRSFYK-HIL
GAK--------VTYHDIE--AIDPDYFRNLKWMLENDIS---------------------
------DVLDLTFSIDADEEKLILYER-----------------------TEVTDYELIP
GG---------------------------------------RNTKVTEENKHQ-YVDLVA
EHRLT----TAIRPQINAFLEGFN--------------------ELIPRE--LISIFNDK
ELE-----LLISGLPD-----------IDLDDLRANTEYSG--YSGASP-----------
-VIQWFWEAVQ----GFSKED-KARLL-------QFVTGTSKVPL-EGFSALQGISGAQR
FQIH--------------------------------------------------------
KAYGSSDHLPSAHTC---FNQLDLPEYP----------SKXHLEERLLLAIHE
>Phaseolus_acutifolius_HO795589.1 .
------------------CRS-----------------TQDLKG--RLT-VHF-----QG
EEGIDAGGLTREWYQLLSRVIFDR------------------------------GALLFT
TVGNE-------------------------------------------------STFQPN
PNSVYQ---------------TEHLSYFKFVG-RXVGKALFDGQLLDVHFTRSFYK-HIL
GVK--------VTYHDIE--AIDPAYFRNLKWMLENDIS---------------------
------DVLDLTFSIDADEEKLILYER-----------------------TEVTDYELIP
GG---------------------------------------RNMKVTEENKHQ-YVDLVV
EHRLT----TAIRPQINAFLEGFN--------------------ELIPRE--LISIFNDK
ELE-----LLINGLPD-----------IDLDDLRANTEYSG--YXGASP-----------
-VIQWFWEVVQ----SFSKED-KARLL-------QFVTGTSKVPL-EGFSALQGISGSQR
FQIH--------------------------------------------------------
KAYGSSDHLPSAHTC---FNQLDLPEYP----------SKQHLEKRLLLAIHE
>T1_1_TSA_Medicago_JL892078.1 .
-------------------------------------------G--RLT-VHF-----QG
EEGIDAGGLTREWYQLLSRVIFDK------------------------------GALLFT
TVGNE-------------------------------------------------STFQPN
PNSVYQ---------------TEHLSYFKFVG-RVVX-------ILEVH-TRSFYK-HIL
GAK--------VTYHDIE--AIDPAYFKNLKWLLENDIS---------------------
------DVLDLTFSIDADEEKLILYER-----------------------TEVTDYELIP
GG---------------------------------------RNTKVTEENKHQ-YVDLVA
EHRLT----TAIRPQINAFLEGFG--------------------EIIPKE--LISIFNDK
ELE-----LLISGLPD-----------IDLDDLRANTEYSG--YSAASP-----------
-VIQWFWEVVQ----GFSKED-KARLL-------QFVTGTSKVPL-EGFSALQGISGAQK
FQIH--------------------------------------------------------
KAYGSSDHLPSAHTC---FNQLDLPEYP----------SKQHLEERLLLAIHE
>T1_1_TSA_Arachis_JR558511.1 .
ISVRRA-YVLEDSYNQLRMRS-----------------THDLKG--RLT-VHF-----QG
EEGIDAGGLTREWYQLLSRVIFDK------------------------------GALLFT
TVGNE-------------------------------------------------LTFQPN
PNSVYQ---------------TEHLSYFKFVG-RVVGKALFDGQLLDVHFTRSFYK-HIL
GVK--------VTYHDIE--AIDPDYFKNLKWMLENDIS---------------------
------DVLDLTFSIDADEEKLILYER-----------------------TEVTDYELIP
GG---------------------------------------RNIKVTEENKHQ-YVDLVA
EHRLT----TAIRPQINAFLEGFN--------------------ELIPRE--LISIFRDK
ELE-----LLISGLPD-----------IDLDDLRANTEYSG--YSAGSP-----------
-VIQWFWEVVQ----GFSKED-KARLL-------QFVTGTSKVPL-EGFSALQGISGSQK
FQIH--------------------------------------------------------
KAYGSPDHLPSAHTC---FNQLDLPEYP----------SKQHLVERLLLAIHE
>n1_1_Medicago_truncatula_XM_003615287.1 .
ISVRRA-YVLEDSYNQLRMRP-----------------TQDLKG--RLT-VHF-----QG
EEGIDAGGLTREWYQLLSRVIFDK------------------------------GALLFT
TVGNE-------------------------------------------------STFQPN
PNSVYQ---------------TEHLSYFKFIG-RVVGKALFDGQLLDVHFTRSFYK-HIL
GVK--------VTYHDIE--AIDPDYFKNLKWMLENDIS---------------------
------DVLDLTFSIDADEEKLILYER-----------------------TEVTDYELIP
GG---------------------------------------RNIKVTEENKHQ-YVDLVA
EHRLT----TAIRPQINAFLEGFS--------------------ELIPRE--LISIFNDK
ELE-----LLISGLPD-----------IDLDDLRANTEYSG--YSAASP-----------
-VIQWFWEVVQ----GLSKED-KARLL-------QFVTGTSKVPL-EGFSALQGISGSQK
FQIH--------------------------------------------------------
KAYGSPDHLPSAHTC---FNQLDLPEYP----------SKQHLEERLLLAIHE
>n1_1_Glycine_max_XM_003518222.1 .
ISVRRA-YVLEDSYNQLRLRS-----------------TQDLKG--RLT-VHF-----QG
EEGIDAGGLTREWYQLLSRVIFDK------------------------------GALLFT
TVGNE-------------------------------------------------STFQPN
PNSVYQ---------------TEHLSYFKFVG-RVVGKALFDGQLLDVHFTRSFYK-HIL
GVK--------VTYHDIE--AIDPHYFRNLKWMLENDIS---------------------
------DVLDLTFSIDADEEKLILYER-----------------------TEVTDYELIP
GG---------------------------------------RNIKVTEENKHQ-YVDLVA
EHRLT----TAIRPQINSFLEGFN--------------------EMIPRE--LISIFNDK
ELE-----LLISGLPD-----------IDLDDLRANTEYSG--YSAASP-----------
-VIQWFWEVVQ----GLSKED-KARLL-------QFVTGTSKVPL-EGFSALQGISGSQK
FQIH--------------------------------------------------------
KAYGSPDHLPSAHTC---FNQLDLPEYP----------SKHHLEERLLLAIHE
>Phaseolus_acutifolius_HO799365.1 .
ISVRRA-YVLEDSYNQLRMRS-----------------TQDLKG--RLT-VHF-----QG
EEGIDAGGLTREWYQLLSRVIFDK------------------------------GALLFT
TVGNE-------------------------------------------------STFQPN
PNSVYQ---------------TEHLSYFKFVG-RVVGKALFDGQLLDVHFTRSFYK-HIL
GVK--------VTYHDIE--AIDPDYFKNLKWMLENDIS---------------------
------DVLDLTFSIDADEEKLILYER-----------------------TEVTDYELIP
GG---------------------------------------RNIKVTEENKHQ-YVDLVA
EHRLT----TAIRPQINSFLEGFN--------------------ELIPRE--LISIFNDK
ELE-----LLISGLPD-----------IDLDDLRANTEYSG--YSAASP-----------
-VIQWFWEVVQ----GLSKED-KARLL-------QFVTGTSKVPL-EGFSALQGISGSQK
FQIH--------------------------------------------------------
KAYGSPNHLPSAHTC---FNQLDLPEYP----------SKQHLEERLLLAVHE
>n3_1_Ostreococcus_tauri_XM_003078706.1 .
------------------------------------------------------------
--AGGPGVT-REIFGMIAKQLCDADQP---------------------------QTQLFE
LDDSH--------------------------------------------------TYSLK
RGIDRQ----------------GRAEELETFG-ELLAYTLLHGTFLPIPFSKVFLKRVIG
GASTAS-----ITIEELE--DVEPQQVKSIRYVQQTDAV---------------------
------EELCLSFMDPKTN-----------------------------------------
-----------------------------------------TQVEVTSKNKRE-FIQVRL
QEIVSS---IVDDTSAKCIKRGLL--------------------NLIEKE--STLKFLTP
EEFG----SQIVGTHD-----------VDAQEWRKHVDDLA--GNHDQ------------
--MKWFWNVIT----RMSAED-RSKLL-------QFSTGSPLLPV-GGFANLQPQWRCWI
------------------------------------------------------------
DSSAPPTKLPTASTC---FNTLRMAAYP----------SEDVLEQRLMTALRH
>N5_1_Ostreococcus_lucimarinus_XM_001417198.1 .
------------------------------------------------------------
DVSVGPGPT-REAFSLMANELCDGNRA---------------------------DRQLFT
QDDAR--------------------------------------------------TYKRK
EGIDRP----------------SVLKELQCFGELLAHVVLFGSAVLPIPFSKVFLRRVIA
NEKCDA-----FTLDDLA--DVEPAVVKSIKVVLETDDV---------------------
------ESLCLTFIDPTTN-----------------------------------------
-----------------------------------------EETDVTKANLQA-FKRQKI
REMVSS---IVDDASVHAIRTGLL--------------------QIMRK---SQIEVLAP
EEFG----LVAAGSQS-----------IDPKEWRRHASFSP------SP-----------
-EMEWFWDVVE----RMNNDD-KSRLL-------QFSTGSSLLPV-GSFAALCPPWSIEV
------------------------------------------------------------
GLHRDASKLPTAWTC---FNTLQMPRYP----------SKELLEERLFCALRH
>W2_1_Micromonas_pusilla_ACCP01000136.1 .
------------------------------------------------------------
------------------------------------------------------------
------------------------------------------------------------
--------------------------EYTALG-WLLGYAILHESPLPVAFSSAFLK-ALA
GRADA------AGWEDVE--EMAPQTARGYENVRAMTDG---------------------
-----VDALALTFSVEEEEITVPEPEPGGVFGG--------------AAGTRMIETELVP
GG---------------------------------------KMKPVTDANVEE-YLRLRV
AHDVRR---VTRSAAVKCVRAAMN--------------------DVVPAE--YVRMFTAP
ELA-----CLMGGTAK-----------IDVDEWRANTIYEGG-YDADSP-----------
-QVRWLWRLVG----KFTPEE-RTLLL-------KFVTGSSRMPA-GGFAQLQGMNGVRL
FEVMRVAAGWTEGGGGGGGGGGGGGGGGG-------------------------------
GGGGGSYALPTASTC---FNTLRLPAYP----------SYDVLEQQVTTALRH
>n1_1_Micromonas_pusilla_XM_003060718.1 .
-------------------------------------------G--GVH-IAF-----KD
EAGQGAAVR-REWMSIVSAAACDR------------------------------NCLLFT
SNDGG-------------------------------------------------VTLHPN
PMSGEVTP--------------EHLSYFYALG-RLAAVALYHGETMPLRLTPAFCS-RLL
GHA--------MTIDDLR--SVDPTLHKNMVEYVREHGVR--------------------
-------GLDLAWDDAKDPTGIFYPGER---------------------VPLRSDKDDAA
DKD--------------------------------------KDEAVTEADAEA-YLRALV
ARRVI----GSVRDQTEAFAAGFG--------------------SVVPPP-LQARMKAVL
RGEDLS--VLIAGAPA-----------VCLEDWKRHSAYSEASLAAGFS-----------
--VACFWAALR----DLTERE-RVMVL-------QFATGLTSPPA-GGFRNLVGYMGDAV
PFTLGELPP---------------------------------------------------
QRRDEPGALPMAHAC---FNVLRLPRLKESEYPDGVVGGAKELGRRLRIAIEC
>n1_1_Micromonas_sp._XM_002504798.1 .
-----------------------------------------RGG--VLV--KF-----KG
ERGAGAAVR-REWMSLVAAAAGDR------------------------------SNLLFA
SNDGG-------------------------------------------------VTLHPN
AMSGEVTP--------------EHLEYFASLG-RLAAVALYHGETLPLRLTSAFCK-RLL
GHE--------MALSDLE--SVDPALYRNQVVYVREHGVG--------------------
-------GLDLTWSDTMDPTGVFHPGET---RRLRKPSDWLDVDAGTARHVEDANGAASE
GGES-------------------------------------EASEVTEAEVGA-YLRALV
HHRVL----GAVRDQTSAFAAGFG--------------------AVVPPQ-LRARMRGIL
DGSDLS--LLIAGAAT-----------IDLDDWRQHAAYQDARLAFAFS-----------
--TECFWRAME----EFTREE-RIKVL-------QFATGLTSPPA-GGFRNLVGYLGDAV
PFTLGELAA---------------------------------------------------
PGRDEDGALPMAHAC---FNVLRLPRLVEGAFGTGIEGGAKEMARRLRIAVGV
>N6_1_Ostreococcus_lucimarinus_CP000585.1 .
LVLDRS-SPCPSAWRAINSLCR----------------RALVGR--SLN-ASF-----EG
EDGLGDGVN-REAMQILIDTLARGAPNKP-------------------------GEAVLC
ALSSEN--------------------------------------------------ANAS
AFLTLRP--------------DAPLAAAVFFG-KVIGLIISSNVTVVLPLAPWLWS-ALL
GRR--------GTLSQLS--AVDEEFGRTLMTLHTHPLSHEKNKW---------------
-----VEMSGLNFSRTVRLPS-----------------------------GEMAEYELVS
GG---------------------------------------RQIAVTDHNRKH-FVQSYA
WNSMEMVHGESIEVVAQAARKGLC--------------------DVIPAE--LLSSLSPV
DLE-----RLVCGLPK-----------ISVEAWKKATIYEPK-VTTPEEER---------
-RVEWFWEAIT----QFSSAD-QALLL-------HFWAAYTHLPH-SGFEGLNFKVRF--
------------------------------------------------------------
DEKLSTDHLPMAQTC---FLTLKLPKYA----------SAEQTAARLLHAVRT
>N6_1_Ostreococcus_tauri_XM_003079219.1 .
MVLDRA-SPCHSAWRAINSLCR----------------RALVGR--SLN-ASF-----EG
EDGLGDGVN-REALQILVDTLARGAPNKP-------------------------GEAVLC
DMPSYG--------------------------------------------------QGTS
GFLTLRP--------------DAPLPAAMFFG-KVIGLIISSNVNVVLPLAPWIWS-ALL
GKR--------GTLSQLA--AVDEEFGRTLMTLNTHSISHQSNKW---------------
-----VAMSELNFVRTVRLPN-----------------------------GALSEFELVP
GG---------------------------------------RDIAVTDANRKQ-FVQTYA
WSSMEMVNGESIETVAQAARKGVC--------------------DVIPAE--LLSSLSPV
DLE-----RMVCGKQQ----------------------YMNP-KWRASEEER--------
-RVEWFWQAIE----SFSSSD-QALLL-------HFWAAYTHLPH-SGFEGLNFKVRF--
------------------------------------------------------------
DDKLSTDHLPMAQTC---FLTLRIPKYV----------SAEQFSMRLLHAVRT
>n1_1_Bathycoccus_prasinos_FO082273.1 .
--LRRA-MPCDDAWRAIKNAI-----------------GPLLGR--TFT-CSF-----DS
EDGVGNGVA-REAWTVLIQALLEGHPTRVGP-----------------------SEAVFT
SWSNAKALRTDS-----------------------------------------MMSLSAM
HGGGDNDDPPSFEGALRTLRSDCSPHAARFAG-RIVGLLISNEKTADLPLVPWLWQ-ALL
HKP--------LKAELLA--QVDDDFKRTLLPIKTCDWNDPKISW---------------
-----VKEDPPAFTIAAPTRA-----------------------------DPNRVKELLP
GG---------------------------------------ANVFVDEHNRGE-YVDLYA
QQCMX----QDIRVNLAAFTSGFD--------------------EVVPRE--LVSSWECE
DLE-----LLVCGLQD-----------IDVAAWEQATTYDPK-PPPNSTAPG---VVAAE
TRSRWFWDAVK----SMNSEQ-KHALL-------HFWTAFRKLPH-TGFRGLRFKLRF--
------------------------------------------------------------
DDQKSAKHLPMAQTC---FLTLRVPKYV----------SQEETKEKLVKAISE
>T1_1_TSA_Klebsormidium_JO273240.1 .
VRVKRD-NLLTDAFAGLSAIDA----------------QAVRQF--GID-VAF-----DQ
EEGHGPGVM-REFLTLVSQELFNP------------------------------ERALFL
ASPIDR------------------------------------------------RCVFPN
HASGINP---------------GHLSYFRFCG-QIIILALANKVPLGVTFGTALLY-ALG
DETGTTT----GRYELAE--DVDPELYDACEKILAMEDDE--------------------
-----VENLGLTFVCTIDSGL-----------------------------GDHTEVELLP
GG---------------------------------------RNRALTAENRQL-FVDLKV
QKQVM----EPVAEQIKALREGME--------------------SLLPEGVSWAHVFAPL
TDQEFA--SQLQGATSD----------LDIDDWERHTTYHG--CEASDD-----------
-VIRYFWAAVR----SLSPEQ-QRNLL-------FFATAIRYLPS-TGFASLHDRVHIH-
------------------------------------------------------------
CVETSVESLPTAHTC---FLQLLLPRYT----------SYETMRERLVAVAQR
>T1_1_TSA_Klebsormidium_JO274197.1 .
--------------------------------------------------ASF-----QN
EAGLGPGVI-REFFTVVSRELFNP------------------------------EFALFR
TAPADR------------------------------------------------NRLFPN
LNSDVNP---------------GHLSYFRFCG-RFIALAIAHEMPLGITLCSALAH-GLL
RRPGESPGG--QSVGHFAARDIDPELFESCERLLQLPESE--------------------
-----VAQLGLTFVYTTERLG------------------------------GHTEQELCR
GG---------------------------------------HDREVTAKNRAE-FVNLKV
RKQLL----EPVRPQIAALREGLQS-------------------LLCHGGKEWREAFGIL
TEEEFN--SLLHGSTAD----------ISIEYWMEHTTYHG--YTDEHP-----------
-VIQNFWLAVQ----SLNPDQ-QRNLL-------FFATAVRYLPS-IGFAGLSERFHIH-
------------------------------------------------------------
HTDAAPESLPRAHTC---YFQLVLPAYG----------SYELMKQRLMTIVQQ
>Klebsormidium_flaccidum_HO458895.1 .
----RGATLLPETLSMIGDEET--------------NDLSKLQR--GLG-VVF-----DG
EEAEGPGVL-REWFALVARELFSE------------------------------EKGLFL
AAPEDK------------------------------------------------RRVFPN
PASGEAFGSGR---------CKRHLEYMRLAG-HVLGLAILHRVPLGVLLSTAFYK-ALA
RQP--------LSWADAR--DISPDLYNSCKAVLDLPPGD--------------------
-----VEALGLTFSADVIQNG------------------------------AISTVDLVA
GG---------------------------------------GDVAVTGDNRAD-YIDRLV
NYRLL----TQAEPQLGAFHQGLS--------------------VIITGTQSLERALTIV
GQTELE--EILESASPE----------IDVRDWILHTEYSG--YTPECD-----------
-QVRWFWRVVE----EMTSEQ-RRRLL-------YFATAVAHLPL-SGFSALPHAFRLH-
------------------------------------------------------------
RAYVDLDWLPTAHTC---FHLFMLPPYS----------SYEMMRSRLLMVTQD
>n1_1_Chlamydomonas_reinhardtii_XM_001692850.1 .
-----------------------------------------------VN-VRF----EDE
QEAEGMGVV-REWLSQIAADLFSP------------------------------ERGLFV
RGAADR------------------------------------------------RAVHPS
AAAALQD---------------DHLGYMRFAG-RIVGLALRANVPLGVVLSTGLFN-FLT
GRR--------GTLQDLQ--QMDPQLHSTCQNIMSMAGA---------------------
------ESLDLFWVWHGAVGG------------------------------QEREVELVP
GG---------------------------------------AALRVSDANKAD-YVAALA
HHVVV----TMVEEQASAFLSGIQDCAH----------------HLPDDVRLRRAFLAPL
LVEDLN--RITAGEAV-----------LEPADWAAHTDVAG--FEGPEER----------
ATLDLFWQLVG----EYSAED-RQRLL-------QFWTAMTHLPS-GGFKALNQRLQIMK
X-----------------------------------------------------------
--------LPQARTC---FLQLNMPAYA----------SIEDMRRAFAIAL--
>n3_1_Volvox_carteri_XM_002957763.1 .
VLAYRS-SITESSYYQVMDAE-------------------ALPY--GVN-VRF----EDE
QEAEGMGVV-REWLSQIAADIFSP------------------------------ERGLFV
RGAADR------------------------------------------------RVVHPS
PHSRMQE---------------DHLGYMRFAG-RIVGLALRANVPLGVVLSTGLFN-YLT
GRR--------ATLQDLQ--QIDPQVFTTCQNILSSPGAAA-------------------
-----LELFHVWHVSTGDESG-----------------------------GDSQEQELVP
GG---------------------------------------AGLLVTDANKSE-YVQLLA
HHLVV----NQVEEQDTAH-------------------------HLPDDARLRRAFLSPL
LLEDLN--RITAGEST-----------LDPEDWAQHTDEAG--FEGPEEQK---------
-SLDMFWKLVS----EYGPED-RQRLL-------QFWTAMTHLPS-GGFKALNQRLQIMK
------------------------------------------------------------
LGPSGAR----------------------------------------------
>N6_1_Arabidopsis_lyrata_XM_002891969.1 .
VVVSRT-SLFKDSLNQVMAAD-----------------PWDFHA--GIS-IQF-----EY
EEAEGDGVL-REWLCLVCNNLFDP------------------------------ENKLFI
PSPDDS------------------------------------------------RRFSPH
PNPLMEE---------------NYLQKYRFSG-RIISMALKHEMQVGILFDPLFFL-HLA
GKKL-------FSWKDLI--HTDKELHKKYKEMLEMDAQ---------------------
-----------EFDAL-QGYG-------------------------------LTFSGLCY
DN---------------------------------------DNRQVTSSNREE-YITLIM
HDRYF----LRIRDQVLHFSYGVE--------------------DMIDEGVKADRFFSLL
KLEDLD--SMLRGSQYDV---------INVEDWNQYTDYVN--YQRSDN-----------
-VILWFWNVVS----QMNQED-LHRLL-------CFWTSHRFLPR-DGFQGLPRLSILRM
DT----------------------------------------------------------
PKESKNLYKPQSQTC---CYSLRLPDYD----------TYKHTERAIMWITHE
>w1_1_Eutrema_salsugineum_AHIU01015776.1_R .
INVHRK-DLLEESVRQIMDAS-----------------LSLFHG--GIS-VQF-----KD
EESQGYGVL-REWLFLVCNQVFDS------------------------------DKKLFL
TSTDDI------------------------------------------------RRFSPN
PQSTVED-----------------KELFRFAG-RILSLALKHEIVVGVLLDPLFFK-QLS
GKT--------ISWQDLI--LTDKKLHKSFRDMLDMDAD---------------------
-----------TFKSL-DCFG-------------------------------LNFDQLCS
NA---------------------------------------QNIAVTSENRDS-YIDMWM
EYHYV----TQLKDQIYSFSCGFE--------------------DMLSTEATTSLFLSFL
TLEDLDS-MMHGSEEES----------ICVDEWKKYTDYEN--FEGTDE-----------
-VICWFWQIVN----GMSQQE-RHDLL-------WFWTATRFLPR-DGFKGLPRLTIS--
------------------------------------------------------------
KSFGRSLDYPSAQTC---LYSLHLPVYE----------DYEAMKTKVMYVTSE
>n3_1_Arabidopsis_lyrata_XM_002873316.1 .
--IPRS-NLLVESSLQIMAAS-----------------PESLQH--GIS-VEF-----DL
EPGIGDGVT-REFLLLLSEEIFRCDVKP--------------------------PPPFYV
PYTEHA------------------------------------------------RRFSPN
PGFMVN-------------------TMFEFAG-RVMGVALMHEIQLNVFFDRIFFL-QLA
GME--------IGLEDIK--ETEPILYKSLNDMLEDPTKIG-------------------
--------DGLTFEIDVKRGD------------------------------NVFSEELCQ
AG---------------------------------------NSIVVTRENVNE-YTDLYV
RHKFV----KSISEQVSFFAKGFS--------------------DMLLGSTPHTSFFRSL
LPEDFD--LMFGGDVTG----------IIMEEWKAHTTYDSG-FEATDR-----------
-EIGWFWNIVE----GMTEPS-QRNLL-------RFWASIEFLPH-GGFRGLPKKFK---
------------------------------------------------------------
ILKAADSEYPSSNTC---FYILHLPAYE----------TFEEMKTVLENICGD
>T_Physcomitrella_patens_XM_001772238.1 .
VVVKRA-TLLTESFEQLAYVE-----------------PEVLQG--GIS-VEF-----AT
EEATGPGVL-REWFSMICREIFNP------------------------------QNALFL
ACPNDR------------------------------------------------RRFFPN
PASGVNP---------------GHLTYFRFCG-RVIALALMHRVQMDVVFALSFFK-QLA
GLP--------VLWEDAK--DADPTLYESCKKILELDADLID------------------
-----TDILGLTFVSEVEELG------------------------------SHKSMELCL
GG---------------------------------------KDMVVTSENRRH-FVELLV
QRRLV----SSVAEQVKSFSQGFS--------------------DLLLNSTTHQQFIRAL
TPEDLD--LMLYGKDRN----------ICLEDWKAHTEYHD--YSATDD-----------
-YIIWFWQIVE----KMAPDQ-RRRLL-------FFSTSVVHLPA-EGFAGLSSKFHIH-
------------------------------------------------------------
RAHTDISWLPTAHTC---FYQLVLPAYP----------TYEIMCARLLAITER
>T_Physcomitrella_patens_XM_001776340.1 .
VVVKRA-TLLTESFEQLAYVE-----------------PEVLQG--GIS-VEF-----AS
EEATGPGVL-REWFCMICREIFNP------------------------------QNALFL
PCPNDR------------------------------------------------RRFFPN
SASGVNP---------------GHLTYFRFCG-RVIALALMHRVQMDVVFALSFFK-QLA
GLP--------VVWEDAK--DADPLLYESCKKILEMDADLID------------------
-----TDILGLTFVSEVEELG------------------------------SHKSMELCM
GG---------------------------------------KDMVVTSANRRH-FIELLV
QRRLV----SSVAEQVKSFSQGFS--------------------DLLMNS-TQQQFLRAL
APEDLD--LMLYGKDRN----------ICLEDWKAHTEYHD--YCVTDD-----------
-YIVWFWQVVE----KMTSYE-RRRLL-------FFSTSVTHLPA-EGFAGLSSKFHIH-
------------------------------------------------------------
RAHTDISWLPTAHTC---FHQLVLPAYP----------TYEIMCARLLAITDC
>n1_1_Picea_glauca_BT119343.1 .
IVVHRS-ELLFDSFERLAYAE-----------------ADVLQG--GIS-VEF-----AS
EEATGPGVL-REWFSLICREIFNP------------------------------AKALFL
CCPNDR------------------------------------------------RRFFPN
PASGVNP---------------GHLSYFKFCG-RVIGLALMHRVQIDMVLARTFFK-QLA
GLS--------ISLEDTH--DADPVLYSSCKKILEMDDS---------------------
------DLQGFTFVKEVEGLG------------------------------SRKVMEPCQ
GG---------------------------------------RDLVVNSKNRHR-YVKLLI
QCHFV----TPVAEQVKCFAQGFS--------------------DLLGNS-TLQQFLRAL
EPEDLD--LMLYGKGHD----------LCIQDWKDHTEYHE--YTEADD-----------
-QIIWFWQVVN----GMPMEQ-RRRLI-------FFSTSLTHLPP-EGFSGLPPKFHIH-
------------------------------------------------------------
KAHTDLSWLPRAHTC---FYQLLLPPYT----------SFEMMHARLHVITEV
>n1_1_Selaginella_moellendorffii_XM_002982904.1 .
IVIQRS-QLLTESLEQLVYVE-----------------AENIQG--GLS-VEF-----SS
EEATGPGVL-REWFFMVCKEIFNP------------------------------QFALFL
PCPNDR------------------------------------------------RRFYPN
PASGVNP---------------GHLTYFKFCG-RVIALAMMHRVQVDVTFALFFFK-QLA
GLP--------ITWEDSR--DADPALYASCKNILEMDPDSID------------------
-----SDTLGLTFVTEMELLG------------------------------SRKVLELCP
GG---------------------------------------KDMAVTSTNRRH-FVDLMV
QRRLV----AAVADQVKWFSQGFS--------------------DLLSNT-SIHQFLRPL
DLEDLD--LMLYGKDRE----------ISVEDWKQHTEYHD--YTASDE-----------
-QARWFWEVVE----EMSPER-RRKLL-------FFATSVTHLPP-EGFAGLTSKFHIH-
------------------------------------------------------------
KSLTNVTWLPTAHTC---FYQLILPPYS----------SFDVMHRSLYAITAD
>t3_1_TSA_Coleochaete_JO250821.1 .
----RA-SLLAESFEAVMGVD-----------------SEQLHN--GLT-VEF-----AD
EVATGPGVT-REWFAMVARETFNP------------------------------ENALFV
ACPHDR------------------------------------------------RRFYPN
AASGVNP---------------GHLTYFRFCG-RILALALMHRVQLDIVLSKAFFK-QLT
YQR--------VLLEDIE--EIDPDLHRSCRAFLEMEASA--------------------
-----VDNLGLTFTWDIEELG------------------------------VRRTIDLIP
DG---------------------------------------ESKRVTAANMEE-FIELLI
QKRLV----LRVAEQVRHMVMGLR--------------------DVLND--RLQTFLHML
DPEDFN--LLLHGTGNA----------VNASDWKRHTEYHD--YSPTDR-----------
-EISWFWEVVE----EMDEER-RGRLL-------FFATAVMRLPV-EGFSGLPSKFHIH-
------------------------------------------------------------
KMSDGPSYCPRSHTC---FFQLVLPQYT----------SLEMTRERLYTITEN
>n3_1_Hordeum_vulgare_AK370417.1 .
MLIDRS-RLLDESFEYITQAK-----------------PSELHS--GLF-MEF-----KN
EEATGPGVL-REWFCMVSQALFSP------------------------------QQVLFL
PCPNDQ------------------------------------------------RRFYLN
GTSVVDP---------------LHLKYFIFSG-RVIGLALMHKVQVGIVLDRTLFL-YLA
GRS--------ITLEDIS--AADPFTYASCKRILEMGAAE--------------------
-----IDDLTLTFSRDIHTLG------------------------------SRKTVELCK
GG---------------------------------------QDISVNISNREQ-YIDLLI
KNIFV----DSISDQLANFAKGFS--------------------DILANPKHREVFFGCL
DLEDFD--RMLGGSNNT----------INLKDWRSHTQYNG--YKEKDR-----------
-HVNWFWKAVE----SMPVEQ-QRQLL-------FFWTSVKYLPS-EGFGGLSSKLYIY-
------------------------------------------------------------
KTTESADHLPSSHTC---FYRLCLPPYP----------SLKVMQNQLQKITQE
>n3_1_Triticum_aestivum_AK335259.1 .
MLVDRS-RLLDESFEYITQAK-----------------PSELHS--GLF-MEF-----KN
EEATGPGVL-REWFCMVSQALFSP------------------------------QQVLFL
PCPNDQ------------------------------------------------RRFYLN
GTSVVDP---------------LHLKYFVFSG-RVIGLALMHKVQVGIVLDRTLFL-YLA
GRS--------ITLEDIS--AADPFTYASCKRILEMGAAE--------------------
-----IDDLTLTFSRDVHTLG------------------------------SRKTIELCK
GG---------------------------------------QDISVNISNREH-YIDLLI
KNIFV----DSISEQLANFAKGFG--------------------DILANPKLREVFFGCL
DLEDFD--RMLGGSNNT----------INLKDWRSHTQYNG--YKEKDR-----------
-HVNWFWKAVE----SMTVEQ-QRQLL-------FFWTSVKYLPS-EGFGGLSSKLYIY-
------------------------------------------------------------
KTTESADHLPSSHTC---FYRLCLPPYP----------SLKVMQSQLQKITQE
>n3_1_Brachypodium_distachyon_XM_003576621.1 .
MLIDRS-HLLDESFEYITQAR-----------------PSELHS--GLF-MEF-----KN
EEATGPGVL-REWFCMVCQALFSP------------------------------QQVLFS
PCPNDQ------------------------------------------------RRFYLN
GTSVVDP---------------LHLKYFIFSG-RIIGLAVMHKVQVGIVLDRTLFL-HLA
GRS--------ITLEDIA--AADPVTYASCKRILEMGATD--------------------
-----IDELTLTFSRDIHTLG------------------------------SRRTIELCA
GG---------------------------------------QDISVNIRNREH-YIDLLI
KNIFV----DSISAQLANFAKGFS--------------------EILASPDLRKVFFGFL
DLEDFD--RILGGSNST----------INLKDWRSHTQYNG--YKEKDR-----------
-HINWFWKVVE----SMTIEQ-QRQLL-------FFWTSVKYLPS-DGFGGLSSKLYIY-
------------------------------------------------------------
KTLESADHLPSSHTC---FYRLCLPPYP----------SLKVMQNQLHKITQE
>Festuca_arundinacea_GT034447.1 .
MLIDRS-HLLIESFEYITQAR-----------------PTELQS--GLF-MEF-----KN
EEATGPGVL-REWFCMVCQALFSP------------------------------QQVLFL
PCPNDQ------------------------------------------------RRFYLN
GTSAVDP---------------LNLKYFIFSG-RLIGLALMHKVQVGIVLDRTLFL-HLA
GRS--------ITLEDIA--AADPVTYASCKRILEMDAAD--------------------
-----IDDLTLTFSRDVHTLG------------------------------SRRTIELCP
GG---------------------------------------QDIHVNIINRQL-YIDLLI
KNIFV----DSISDQLANFAKGFS--------------------DILVNPKLQKVFFGCL
DLEDFD--QMLGGSNTN----------INLKDWRSHTQYNG--YKEKDR-----------
-QINWFWKAVE----SMSIEQ-QRRLL-------FFWTSVKYLPS-DGFGGLGSKLYIY-
------------------------------------------------------------
KQLESADHLPRRIPA---STLCSLPTHP-------------------------
>W3_1_Oryza_brachyantha_AGAT01015699.1_R .
MLIDRA-HLLDESFGYIMQAK-----------------SSELHS--GLF-MEF-----KN
EEATGPGVL-REWFFVVCQALFNP------------------------------QQVLFS
PCPSDR------------------------------------------------KRFFLN
XASAVDP---------------LHLKYFIFSG-RIIGLALMHRVQVGITLDNTLVL-PLA
GRS--------IKLEDIR--QADPVLYKSCKDILKMDAAV--------------------
-----VDGLELTFSRDVHELG------------------------------SRRTIELCS
GG---------------------------------------KDLRVNIRNREH-YIDLLI
KNTFV----DSISVQLTHFARGFS--------------------DILVDPELRKVFFDFL
GPEDLD--RMLGGRSNT----------INLEDWKLHTQYNG--YKEKDR-----------
-NIIWFWKVVE----GMSIEQ-QRDLL-------FFWTSVKFLPP-DGFGGLASKLYIY-
------------------------------------------------------------
KASESADRLPSSHTC---FYRLCLPAYP----------SLKVTKNQLQKIAQE
>n3_1_Oryza_sativa_NM_001070049.1 .
MLIDRQ-HLLDESFEYIIQAR-----------------PSELRS--GLF-MEF-----KN
EEATGPGVL-REWFCMVCQALFSP------------------------------QQVLFS
PCPSDR------------------------------------------------QRFFLN
GTSAVDP---------------LHLKYFIFSG-RIIGLALMHRVQVGITLDRTLFL-HLA
GRS--------IKLEDIS--AADPVMYASCKRILEMDAAV--------------------
-----VDGLELTFSRDVHELG------------------------------SRRTIELCS
GG---------------------------------------KDLHVNIRNREL-YIDLLI
KSTFV----DSISVQLTHFVRGFS--------------------DILVDPELQKVFFEFL
DLEDFD--GILWGSHKT----------INLEDWKLHTQAVE--S----------------
----------------LSIEQ-QRQLL-------FFWTSVKYLPS-DGFGGLASKLYIY-
------------------------------------------------------------
KVSESADRLPSSHTC---FYRLCLPAYP----------SLKVTRNQLQKITQE
>t3_1_TSA_Panicum_JR064161.1 .
MLIDRS-HLLDESFNYIAQAK-----------------HSELRG--GLF-MEF-----KN
EEATGPGVL-REWFCLVCQALFSP------------------------------KQVLFS
PCPEDK------------------------------------------------RRFYLN
ETSAVDP---------------LHLKYFTFAG-RIIGLALMHKVQVGIVLDRTLFL-HLA
GRS--------ITLEDIS--VADPVKYASCKRILEMNASE--------------------
-----IDDLYLTFSRGAHELG------------------------------TREIIDLCP
GG---------------------------------------QDISVNIRNRDQ-YIDLLI
KNTFV----DSISAQLTHFTQGFT--------------------DILVNPDRRKEFFECL
DLEDLD--RLLGGSNDT----------INLQDWKSHTQYNG--YKEKDR-----------
-LITWFWKAVE----RMPIEQ-QRQLL-------FFWTSVKYLPS-DGFGGLSSKLYIY-
------------------------------------------------------------
KTSDSPDRLPSSQTC---FYRLCLPPYT----------SLKMMENQLQKITQE
>W3_1_Setaria_italica_AGNK01001165.1_R .
MLIDRS-HLLDESFNYIAQAK-----------------HNELRG--GLF-MEF-----KN
EEATGPGVL-REWFCLVCQALFSP------------------------------KQVLFS
PCPEDK------------------------------------------------RRFYLN
AASAVDP---------------LHLKYFTFAG-RIIGLALMHKVQVGIVLDRTLFL-HLA
GRS--------ITLEDIS--VADPVKYASCKRILEMNAAE--------------------
-----IDDLYLTFSRGAHELG------------------------------TREIIDLCP
GG---------------------------------------QDISVNIRNREQ-YIDLLI
KNTFV----DSISAQLTHFTQGFT--------------------DILVNPERRKDFFECL
DLEDLD--RLLGGSNDT----------INLQDWKIHLSYRA--NALCITNRFLAS----L
DTYLFILQAVE----RMPIEQ-QRQLL-------FFWTSVKYLPS-EGFGGLSSKLYIY-
------------------------------------------------------------
KTSDSPDRLPSSQTC---FYRLCLPPYT----------SSKMVENQLQKITQE
>T_Zea_mays_NM_001152732.1 .
MLIDRS-HLLDESFNYIAQAE-----------------QAELHG--ALF-MEF-----KN
EEATGPGVL-REWFCLVCQALFSP------------------------------KQVLFS
PCPEDK------------------------------------------------RRFYLN
ETSAVDP---------------LHLKYFTFAG-RIIGLALMHKVQVGVVLDRTLFL-HLA
GRS--------ITLEDIS--VADPVKYASCKKILEMDAAE--------------------
-----IDNLYLTFSRGAHELG------------------------------TEKIIDLCP
GG---------------------------------------EDVSVNIGNRKH-YIDLLI
KNIFV----DSISSQLTHFAEGFA--------------------DILVNPKRREELFECL
DLEDFD--RLLGGSNNA----------INLQDWKSHTQYNG--YKEKDR-----------
-QITLFWKAVE----RMSIER-QRQLL-------FFWTSVKYLPS-DGFCGLSSKLYIY-
------------------------------------------------------------
KTSDSPDRLPSSQTC---FYRLCLPPYT----------SMKMMENQLQ-----
>W3_1_Sorghum_bicolor_ABXC01001449.1_R .
MLIDRS-HLLDESFNYIAQAK-----------------QTELRG--GLF-MEF-----KN
EEATGPGVL-REWFCLVCQALFSP------------------------------KQVLFS
PCPEDK------------------------------------------------RRFYLN
ESSAVDP---------------LHLKYFTFAG-RIIGLALMHKVQVGVVLDRTLFL-HLA
GRS--------ITLEDIS--VADPVKYASCKKILEMDAAE--------------------
-----IDSLYLTFSRGAHELG------------------------------TEKVIDLFP
GG---------------------------------------QDISVNIRNREL-YINLLI
KNIFV----DSISSQLTHFTEGFA--------------------DILVNPKRREEFFECL
DLEDLD--RLLGGNNNA----------INLQDWKSHTQYNG--YKEKDR-----------
-QITLFWKVVE----RMSLER-QRQLL-------FFWTSVKYLPS-DGFCGLSSKLYIY-
------------------------------------------------------------
KTSDSPDRLPSSQTC---FYRLCLPPYT----------SLKMMENQLQKITQE
>w1_2_Setaria_italica_AGNK01003975.1_R .
--VDRA-RLLPDSFGYIVHAT-----------------PQELGA--AMS-VAF-----KH
EQATGPGVL-REWFCLVCQALFNP------------------------------RVVLFS
ACPHDX------------------------------------------------CTYICI
AASVVDP---------------LHLEYFEFAG-RMIALALRHKIHVGVYFDRTLFL-QLA
GRP--------ITLEDIA--DTDPSLHASCKKILEMDPGLVD------------------
-----SNTLELTFVREDEVLG------------------------------SRTVTELFP
GG---------------------------------------KDIAVTSENRCK-YIDLLI
QDRFV----NCTRRQLAYFAAGFR--------------------TMFDKWKPWTEFFASL
DNEDFD--QMLGGSKGT----------IDVNQWRAHTDYRG--YKEKDR-----------
-QIKWFWKVVE----NMTVEQ-QGRLL-------FFWTSVKCLPS-DGFWGLGCRLFIY-
------------------------------------------------------------
RASSSRDHLPTSQTC---FYHLHLPAYT----------SSSMMQSRLRVIVQE
>n3_1_Brachypodium_distachyon_XM_003572310.1 .
LLVDRT-RLLENSFVCVSRASR----------------HELLNC--KLT-VRF----LHE
EASHSQAGVTREWLVLVCRALFDP------------------------------QLTLFC
PCPHNR------------------------------------------------RRFFLN
EASAANHR--------------LNLQYLNFAG-RIIGLALMYNVQVGVLFDRTLFV-QLA
MDDITEDPL--LALDDIA--DADPLLHASCRQILEMEP----------------------
------------VVVGSGVLG------------------------------LTPTRQVSP
GG---------------------------------------RNVAVNSLNRRH-FVDQLI
TNIFV----NSTKEQLVSFAEGFS--------------------SMLVDPGMRGAFFRTL
YLEDLD--KMLGGSVGA----------IDVEEWKGNVEYRG--YNEEDE-----------
-QIKWFWEAVE----SMTAEE-QRRLL-------FFWTSVEYLPL-DGFRGLGFGLIISR
------------------------------------------------------------
ALDETSDHLPSSSTC---LNLLNLPSYT----------SFAMTLSRLKIIAQE
>h1_1_Lotus_japonicus_AP007847.2_R .
IFIDRS-DLLAESFRDIVYER-----------------PEALRH--GLS-VNF-----LH
EEGTGDGVK-REWFLLVCQEIFNP------------------------------LNALFM
ACPDDR------------------------------------------------RRFFPN
PGEFHXX---------------XHLEYFTFIG-RIIALALMNEVQVGIAFDRVFFK-QLA
GEH--------ITLEDIQ--EVDPDLYRSYKKILAMDADFVD------------------
-----SDALGLTFVREVEELG------------------------------HWKVIELCP
GG---------------------------------------ENLIVNSKNRHE-YVDLLI
QNQFV----TSISEQVSHFAKGFG--------------------EIIFDSK-LRQFFRIL
DLEDFD--KMLYGEENA----------ISVDDWKANTKYVG--YEETDP-----------
-QISWFWQVVR----RMSAEE-GKILL-------FFWTSLKYLPF-EGFSYLERRTLKIC
------------------------------------------------------------
RSTEPDHYLPSSHTC---FYQLCLP----------------------------
>n3_1_Arabidopsis_lyrata_XM_002872615.1 .
MLIDRS-NLLAESFEYIVGAS-----------------PEALHG--GLF-MEF-----KN
EEATGPGVL-REWFYLVCQEIFNP------------------------------KNTLFL
RSADDF------------------------------------------------RRFSPN
PASKVDP---------------LHPDFFEFTG-RVIALALMHKVQVGVLFDRVFFL-QLA
GLK--------ISLEDIK--DTDRIMYNSCKQILEMDPVFFDS-----------------
-----NAGLGLTFVLETEELG------------------------------KRDTIELCP
GG---------------------------------------KFKAVNSENRKQ-YVDLLI
ERRFA----TPIFEQVKQFSRGFT--------------------DMLSDSIQPRSFFKRL
YLEDLD--GMLRGGENP----------ISIDDWKAHTEYNG--FKETDR-----------
-QIDWFWKILK----KMTEEE-QRSIL-------FFWTSNKFVPV-EGFRGLSSKLYIY-
------------------------------------------------------------
RLYEANDRLPLSHTC---FYRLCIPRYP----------TMTLMEQRLRLIAQD
>T_Arabidopsis_thaliana_AK229227.1_At4g12570 .
MLIDRS-NLLSESFEYIVGAS-----------------PEALHG--GLF-MEF-----KN
EEATGPGVL-REWFYLVCQEIFNP------------------------------KNTLFL
RSADDF------------------------------------------------RRFSPN
PASKVDP---------------LHPDFFEFTG-RVIALALMHKVQVGVLFDRVFFL-QLA
GLK--------ISLEDIK--DTDRIMYNSCKQILEMDPEFFDS-----------------
-----NAGLGLTFVLETEELG------------------------------KRDTIELCP
DG---------------------------------------KLKAVNSKNRKQ-YVDLLI
ERRFA----TPILEQVKQFSRGFT--------------------DMLSHSVPPRSFFKRL
YLEDLD--GMLRGGENP----------ISIDDWKAHTEYNG--FKETDR-----------
-QIDWFWKILK----KMTEEE-QRSIL-------FFWTSNKFVPV-EGFRGLSSKLYIY-
------------------------------------------------------------
RLYEANDRLPLSHTC---FYRLCIPRYP----------TITLMEQRLRLIAQD
>w1_1_Eutrema_parvulum_AFAN01000028.1_R .
--IDRS-NLLAESFEYIAGAS-----------------SGALHG--GLF-MEF-----KN
EEATGPGVL-REWFYLVCHEIFNP------------------------------QNTLFL
RSPDDF------------------------------------------------RRFSPN
PGLCCF----------------SHPDFFKFTG-RVIALALMHKVQVGVLFDRVFFL-QLA
GLN--------ICLEDIK--DTDRIMYNSCKHILEMDPVIFDS-----------------
-----EAGLGLTFVLETEELG------------------------------KRNTVELCK
DG---------------------------------------KSIAVNSKNREE-YVNLLI
ERRFA----TSISEQVKQISRGFT--------------------DILADKX-SKSFFNRI
YLEDFD--WMLRGGENP----------ISIDDWKAHTEYNG--FKETDR-----------
-QIDWFWKVLK----KMTEEE-RRSVL-------FFWTSTKFMPV-EGFRGLSSKLYIY-
------------------------------------------------------------
RLHEPNDRLPTSHTC---FYRLCLPKYS----------TIALMEQRL------
>w1_1_Brassica_rapa_AENI01008000.1_R .
--IDRS-NLFAESFEYISGAT-----------------PGSLHS--GLF-MEF-----KN
EEATGPGVL-REWFYLVCQEIFNP------------------------------RNALFL
RSADDF------------------------------------------------RRFSPN
PGLFCF----------------SHLSYFEFTG-RVIALALMHKVQVGVLFDRVFFS-QLA
HPE--------ISLEDIK--DTDRVMYNSCKQILEMDPAFFDS-----------------
-----NAGLGLTFELETEELG------------------------------KRETVELLP
DG---------------------------------------RSIAVNSENREQ-YVKLLI
KQRFA----ASISQHVERFSKGFS--------------------DILSDS--VPAFFKRI
YLEDFD--GMLRGGENP----------ISIDDWKAHTEYNG--FKETDR-----------
-QIDWFWKVIK----KMTEEE-RRSVL-------FFWTSTKFIPV-EGFRGLSSKLYIY-
------------------------------------------------------------
RLHEANDRLPTSHTC---FYRLCLPKYP----------TMGLMEQRL------
>w1_1_Eutrema_salsugineum_AHIU01010808.1_R .
--IDRS-NLLSESFEYIASAT-----------------PGALHG--GLF-MEF-----KN
EEATGPGVL-REWFYLVCQEIFNP------------------------------QNTLFR
RSADDF------------------------------------------------RRFSPN
PGKLCYF---------------SHPDFFEFTG-RVIALALMHKVQVGVLFDRVFFL-LLA
GRK--------ICLEDIK--HTDRIMYNSCKQILEMDPVEFDS-----------------
-----NGGLGLTFVLETEVLG------------------------------KRDTLELCA
GG---------------------------------------KSVAVTSRNRDQ-YVKLLI
EHQFAR----SISEQVEQFSQGFF--------------------DVLSDTEMTKSFFRRI
YPEDLD--GMLRGGENP----------LSIDDWKAHTQYNG--FNENDH-----------
-QIDWFWKVIR----KMTEEE-RRSVL-------FFWTSIKFIPV-EGFRGLPSKLYIY-
------------------------------------------------------------
RLYEANDRLPVSHTC---FYRLSLPSYT----------SMALMEQRL------
>W3_1_Solanum_lycopersicum_AEKE02020508.1 .
MLIDIS-KILLDSF-YITLEN--------------------MPG--SLL-VEF-----KE
EHATGTGVL-TAWFLLVSQEIFNP------------------------------NNVLLV
AST---------------------------------------------------------
XASELNT---------------LHLEYFRFYC-KMITLALEYNEQIAV-FDPIFFL-QFD
GNG--------ILLEETR--DADLFLYLGCKEIMNMDAX---------------------
--------LGLTFVCDVSFV-------------------------------LRREIELYP
YG----------------------------------------EYTLNRKNKDT-YVNLLI
QQHYV----TSIEDHV-TFLEEF---------------------DVITTLR-LQSFFCCL
NLEYFN--LTF-GGTSD----------ISVEDWKTHTDYHG--YEQSDL-----------
-QIX---------------EQ--RKIL-------FLFSSIKYLQL-EVFVGVDSRLLIH-
------------------------------------------------------------
KTSEFDDHFTFSHTF---FHQLCLPVYR----------SLTDMD---------
>W3_1_Solanum_pimpinellifolium_AGFK01286682.1 .
MLIDIS-KILLDSF-YITLEN--------------------MPG--SLL-VEF-----KE
EHATGTGVL-TAWFLLVSQEIFNP------------------------------NNVLLV
AST---------------------------------------------------------
XASELNT---------------LHLEYFRFYC-KMITLALEYNEQIVV-FDPIFFL-QFD
GNS--------ILLEDTR--DADLFLYLGCKEIMNMDAX---------------------
--------LGLTFVCDVSFV-------------------------------LRREIELYP
YG----------------------------------------EYTLNRKNKDT-YVNLLI
QQHYV----TSIEDHV-TFLEEF---------------------DIKTTLR-LQSFFCCL
NLEYFN--LTF-GGTSD----------ISVEDWKTHTDYHG--YEQSDL-----------
-QIX---------------EQ--RKIL-------FLFTSIKYLPL-EVFVGVDSRLLIH-
------------------------------------------------------------
KTSEFDDHFTFSHTF---FHQLCLPVYR----------SLTDME---------
>W3_1_Solanum_tuberosum_AEWC01009447.1_R .
MLIDRS-KLLVDSFEYIAKLK-------------------NMPG--SFF-VEF-----KE
EQATGPGVL-RAWFLLASQEIFNP------------------------------KNGLFV
ACPDDI------------------------------------------------EAFSLA
AASEVNP---------------LHLEYFRFSG-RMT--ALALADVIEVVFDHIFFL-QLA
GKG--------VLLEDIR--DADPFLYRGCKEILNMDAKKVD------------------
-----QDVLGLTFVCEVESLG------------------------------LRRETELCP
NG---------------------------------------KDTVVDSKNMET-YVNLLI
QHHYV----TSIADQVMYFLEGFS--------------------DVITMSR-LPSFFRCL
SLEDFN--LML-GGRSD----------ISVEDWKAHTDYHG--YEESDL-----------
-QISWFWKIVE----SICIEQ-RKMLL-------FFWTSIKSLPL-EGFVGLDSRLSIH-
------------------------------------------------------------
KTSEFDDHLPSSHTC---FYQLCFPVYQ----------SMKDMEDRLKVITEG
>H3_1_Solanum_tuberosum_AC243016.1_R .
MLIDRS-KLLVDSFKYIATLD-------------------YLPG--SFF-VKF-----EE
EQATGPGVL-REWFLLACQEIFNP------------------------------NNTLFI
ACPDDN------------------------------------------------RSFVLV
AASEVNL---------------LHLEYFQFSG-RMIALALAYDVQIGVVFYRVFFL-QLA
GNG--------VLLEDIR--DTDPFMYRSCKEILQKDAKIVD------------------
-----QDVLALTFVCEVESLG------------------------------VRREIELCP
NG---------------------------------------KDIVVDSKNRET-YVHLLI
QYRYI----TSIAEQVAYFSKGFS--------------------DVITKSR--LWSFFWC
LSHKDFN-LML-GGRSD----------ISVEDWKAHTDYNA--YEESDL-----------
-QIS-FWKVVE----TMSDEQ-RKMLL-------FFWTSIKSLPF-EGFGGLDSRLSIH-
------------------------------------------------------------
KTLEPDDYLPSSHTC---FYQLCFPIYQ----------SMTEMEDQLKIITQG
>W3_1_Solanum_lycopersicum_AEKE02005272.1_R .
MLIDRS-KLIVDSFDYITKLK-------------------YLPG--SFF-VQF-----KE
EQAIGPGVL-REWFLLACQEIFNP------------------------------NNALFV
ACPDDN------------------------------------------------RSFFPN
AASGVNP---------------LHLEYFQFSG-RMIALALAYDVQIGVAFDRAFFL-QLA
GYD--------VSLEEIR--DTDPLLYRSCKDILHMDADTVDG-----------------
------DMLGLTFVCEFESLG------------------------------LRREIELCP
NG---------------------------------------KDIVVDSKNREA-YVDLLI
QHRFV----TSIEDQVAYFSKGFS--------------------DVITKS---EFFFRCL
SLEDFN--LIL-GGRID----------ISVEDWRAHTDYNG--YDEESD-----------
VQISWFWKIVE----TMSVEQ-KKMLL-------FFWTSMKSLPF-DGFGGLDSKLSIH-
------------------------------------------------------------
KTLEPDDHLPSSHTC---FYQLCLPVYQ----------SMTDMKDRLMIITQR
>n3_1_Solanum_lycopersicum_AC209587.1_R .
MIIDRS-MLLDESFEYIVDED-----------------PALLRG--DLL-LQF-----KH
EEAVGPGVL-REWFFLVCREMFNP------------------------------HRALFV
ACPNDR------------------------------------------------RRFFPN
SAASKVDP--------------MHLEYFTFCG-RMVALALMHKIQIGVVFDRVFFL-QLA
GED--------ISLEDIR--DADPSLYSSWKMILKMDPETVD------------------
-----QDILSLTFAYDVEEMG------------------------------SRTTIELRP
NG---------------------------------------KDVAVNSKNRKE-YVNLVL
QHRFV----TSIASQIAHFSQGFS--------------------DVTTSSI-GTSFFRSL
YLEDLD--KMLDGSGTA----------ISVEDWKAHTDYDG--YEENDL-----------
-QISWFWKVIE----GMSAEK-KNALL-------FFWTSIRYLPL-EGFRGLDTRLSIS-
------------------------------------------------------------
RSSESCEHLPYAQTC---VYLLRFPPYI----------NRVMMQNRLDMITQE
>W3_1_Solanum_pimpinellifolium_AGFK01159458.1_R .
MIIDRS-MLLDESFEYIVDED-----------------PALLRG--NLL-LQF-----KH
EEAVGPGVL-REWFFLVCREMFNP------------------------------HRALFV
ACPNDR------------------------------------------------RRFFPN
AASKVDP---------------MHLEYFTFCG-RMIALALMHKIQIGVVFDRVFFL-QLA
GED--------ISLEDIR--DADPSLYSSWKMILEMDPETVD------------------
-----QDILSLTFAYDVEEMG------------------------------SRTTIELRP
NG---------------------------------------KDVAVNSKNRKE-YVNLVL
QHRFV----TSIASQIAHFSQGFS--------------------DVTTSSI-GTSFFRSL
YLEDLD--KMLDGSGTA----------ISVEDWKAHTDYDG--YEENDL-----------
-QISWFWKVIE----GMSAEK-KNALL-------FFWTSIRYLPL-EGFRGLDTRLCIS-
------------------------------------------------------------
RSSESCEHLPYAQTC---VYLLRFPPYI----------NRVMMQNRLDVITQE
>W3_1_Solanum_tuberosum_AEWC01007019.1_R .
MLIDRS-DLLEASFEYIVDQD-----------------PALLRG--DLL-MQF-----KH
EEAIGSGVL-REWFFLVCRELFNP------------------------------HKALFV
ACPNDR------------------------------------------------RRFFPN
SXSKVDP---------------LHLEYFTFCG-RMIALALMHKIQIGVVFDRLFFL-QLA
GED--------ISLEDIR--DADPTLYSSCKQILEMDPGTVD------------------
-----QDILSLTFAYDVEELG------------------------------SRTTIELCP
DG---------------------------------------KDVVVNSKNRKQ-YVNLLI
QHRFV----IAIASQIAHFSQGFS--------------------DITTSSI-KTSLFRSL
YLEDLD--KMLDGSGTA----------ISVEDWKAHTDYNG--YEENDR-----------
-QISWFWKVVE----GMSAEK-KKALL-------FFWTSIRYLPL-EGFRGLDSRLCIS-
------------------------------------------------------------
RTSESSENLPSSQTC---FYLLRIPSYC----------NSVMMQDRIDIITQE
>W3_1_Solanum_tuberosum_AEWC01042486.1 .
ILIDRS-NLLEASSEYIFDKD-----------------PALLRG--NML-LQF-----KH
EYATGPDVL-REWFFLVYREMFNP------------------------------HKALFV
ACPNDQ------------------------------------------------RRFSSX
XXASNVDP--------------LYLEYFTFCG-KMIALALMHQIQIGVAFDRVFFL-QLA
GED--------ISLKGIW--DADPTLYSSCKKILEKDPETVD------------------
-----QDILSLTFTYDVEELG------------------------------STKTIELRP
SG---------------------------------------KYIVVNSKDRKE-YVNLLI
QHHFV----TSIASQIAHFSLGFS--------------------DITTSSI-KTSSFRSL
YLGDLD--KMLYGSGTS----------IYVEDWKAHTDYNG--YENDPQ-----------
--ISLFWKVIX---------------F-------FSWTSIRYLPL-EDFRGLDSRLCIA-
------------------------------------------------------------
RTSGSCQHLPSAQTC---FYQLHVPPYF----------NR-GMMQNLNMITQE
>W3_1_Solanum_lycopersicum_AEKE02018015.1_R .
-------MIIDRSM--LLVED-----------------PAFLRG--NLL-MQF-----KN
EEDAWPGVL-REWFFLVHRM-FSP------------------------------HKSLFV
ACPNYW------------------------------------------------RRFFAN
AASKVDQ---------------VHLEYFTFCG-RMIALALMIKIQIGVVFYHLFSS-CNW
LES--------LFHWRIFL-DVDPTLYSSCKKILEMDPKTVD------------------
-----QDILSLTFVNDVEEMG------------------------------SITTIELCP
NG---------------------------------------KDIFVNSKNRKQ-YVNLLI
QHLFV----MSIASQLARFSDGFS--------------------DVTTSSI--TSLFRSL
YLEDHE--QMLDGSGTD----------ISLED-KVHIYCNG--YEENDH-----------
-QISWFCKVVX---------E-EKTLL-------FFLTLIRDLPL-EGVHGLDSRLSIS-
------------------------------------------------------------
RTLESCEHLPFAQTC---LYLLRVSPYF----------NR-VMMQNLNMITKE
>W3_1_Solanum_lycopersicum_BABP01009015.1_R .
MIIDRS-MLLDESFHHIVDED-----------------PALLRG--NLL-MQF-----KH
EKDVWPGVL-REWFFLVCRM-FSP------------------------------HKSLFV
SFPNDR-------------------------------------------------RFFPN
SGSKVDP---------------VHLEYFTFCG-RMIALALLIKIQIGFVFDRVFFL-QLA
GKD--------ISLEDIL--DVDPTLYSSCKQILKMHPQKVY------------------
-----QDILSLTLVNDVEEMG------------------------------SRTTIELCP
NG---------------------------------------KDILVNSKNRKQ-YVNLLI
QHFFV-----MSIASLALFSQGFS--------------------DVTTSSI-KNSLFKKF
LMGVELIFLILDGSGTD----------LSVEDWKVHTYYNR--YEENDH-----------
-QISWFSKVFX-----------KKTLL-------FFWTSIRDLPL-EGVRCLDSRL-IS-
------------------------------------------------------------
RTLESCEHLPFAQTC---LYLLRVSPYF----------NRVMMQTRPNMITQE
>w1_1_Solanum_tuberosum_AEWC01042087.1 .
--ICRS-RLFEDSFEYIGHAS-----------------PRSLLG--QLF-IQF-----EN
EEAIGPGVL-REWFSLVCEAIFNP------------------------------QNALFV
SCPNDG------------------------------------------------RRFFPN
PGKLXXX----------------HLEYFVFSG-RIIALALLHRVQISIAFDRVFFL-QLA
GED--------ISFEDIR--DADPYLYSGCKKILEMDTKMVD------------------
-----EDILSLTFVCEDEELG------------------------------SRKVVELCP
NG---------------------------------------KNTIVNSQNRDN-YVNLLV
KHRFV----KSIAHQVAHFAQGFA--------------------DIITDRRLQESFYRIL
DHEDLN--RMLHGSKTA----------VSVEDWKEHTNYNG--YKKDDP-----------
-QISWFWEVLX-----MSAEQ-RNVLL-------FFWTSIKSLPV-EGFGGLDSKLHIY-
------------------------------------------------------------
RTSDSRDCLPTSHTC---FYRLCFPPYP----------SMDVMQNRL------
>n3_2_Solanum_lycopersicum_EF647616.3_R .
MLICRS-RLFEQSFEYIGRAS-----------------PKSLQG--QLF-IQF-----EN
EEATGPGVL-REWFSLVCEAIFNP------------------------------QNALFV
SCPNDG------------------------------------------------RRFFPN
PGFVLAAS----------KVDPLHLEYFTFSG-RMIALALLHRVQISITFDRVFFL-QLA
GED--------ISFEDIR--DADPYLYSGCKKILEMDTNMVD------------------
-----EDVLGLTFVCEDEELG------------------------------SRKVVELCP
DG---------------------------------------KNTLVNSENRDN-YVNLLV
KHRFV----TSIAQQVAHFAQGFA--------------------DIITDQQLRKSFYQIL
DHEDLN--RMLHGSKTV----------VSVKDWKEHTNYNG--YKIDDP-----------
-QISWFWEVLG----SMSAEQ-RNVLL-------FFWTSIKSLPV-EGFGGLDSKLHIY-
------------------------------------------------------------
RTSVSHDCLPSSRTC---FYYLCFPPYP----------SMDVMQNRLNIITQN
>W3_1_Solanum_pimpinellifolium_AGFK01048374.1_R .
MFIDRS-QLLESSFEYIITAT-----------------RKNLHG--CLF-IKF-----KH
EEATGPGVL-REWFLLVCQAMFNP------------------------------QNALFV
ACPNDR------------------------------------------------RRFFPN
AASKVKP---------------LHLDYFWFSG-RMIALTLTHKIQIGIVFDRTFYL-QLA
GKD--------ITLEDVR--DADPPFYKSCKEILEMDPEMLD------------------
-----GDNLGLRFICDVESLG------------------------------SKKEIELCP
NG---------------------------------------KDTIVDSKNRDE-YINLLI
EHYFV----TSVADQVACFANGFA--------------------DVTITSE-HQPFFRCL
NLEELD--LMLDGSGND----------ISVEDWKAHTDYSG--YNKSDC-----------
-QISWFWKVVE----CMSVEQ-RNVLL-------FFWTSIKFLPP-DGFAGLGSRLKIH-
------------------------------------------------------------
KSSAPSDHLPTSQTC---FYSLRFPPYK----------SESIMQDRLHMITQE
>W3_1_Solanum_tuberosum_AEWC01002171.1_R .
MFIDRS-RLLENSFEYIGNAT-----------------PKNLQG--CLF-IKF-----KH
EEATGPGVL-REWFLLVCQAMFNP------------------------------QNALFV
ACPNDR------------------------------------------------RRFFPN
XASKVNP---------------LHLNYFCFSG-RMIALTLMHKVQIGVVFDRTFFL-QLA
GKD--------ITLEDVR--DADPPFYKSCKEILEMDPEMVD------------------
-----GDNLGLRFICDVESMG------------------------------SRKGIELCP
NG---------------------------------------KDTIVDSKNREK-YINLLI
KHYFV----TSVAEQVACFAKGFA--------------------DITTTSR-HQPLFRCL
NLEDLD--LMLDGSGND----------ISVEDWKAHTDYSG--YKKSDR-----------
-QISWFWKVVE----CMSVEQ-RNALL-------FFWTSIKFLPP-NGFAGLSSRLYIH-
------------------------------------------------------------
RSSTPYDHLPTSQTC---FNCLRFPPYK----------SESIMQDRLHIITQE
>n3_1_Medicago_truncatula_XM_003594177.1 .
MLIDRS-QVLAESFEYMSRAK-----------------AKSLQG--GIF-MAF-----KN
EKATGPGVL-REWFVLVCREIFNP------------------------------KNALFV
ACPNDH------------------------------------------------RRFFPN
AASKVNS---------------LHLKYFIVSG-RIIALALKKKVHVGIVFDRVFFK-QLA
GNYI-------ITLEDIR--DADPIMYSSCKQILEMDADYID------------------
-----SDALGLTFSTEVEELG------------------------------HRELIELCP
GG---------------------------------------ESLVVDSKNREK-YVHLLI
QNRFV----TSISKQVSHFAEGFA--------------------DILSCS--RLEFFQFL
DLEDFD--LMLHGSENA----------ISVEDWKVHTKYHG--YKENDH-----------
-QISWFWKVCX-----MSAEQ-KKVLL-------FFWTSVKHLPV-EGFRGLSSTLLIS-
------------------------------------------------------------
KSSKPDNHLPSSHTC---FYKLCFPPYS----------SMAIMQDRLGIITQE
>n3_1_Medicago_truncatula_XM_003594179.1 .
MLIDRS-QVLAESFEYISRAM-----------------PKSLQG--DLF-MAF-----KN
EKATGPGVL-REWFVLVCQEIFNP------------------------------RNALFV
ACPNDH------------------------------------------------RRFFPN
TASMVNA---------------LHLKYFIFSG-RIIALALKKKVRVGIVFDRVFFK-QLA
GNYI-------ITLEDIR--DADPIMYSSCKQILEMEADYID------------------
-----SDALGLTFSIEVEELG------------------------------HREVIELCP
GG---------------------------------------ESLVVDSKNREK-YVHLLI
QSRFV----TSISEQISHFAQGFA--------------------DIISCS--SLEFFQFL
HHEDFD--WMLHGSEND----------ISVEDWKAHTKYHG--YKENDR-----------
-QISWFWKIVG----RMPAEQ-KKVLL-------FFWTSVKHLPV-EGFHGLNSRLLIC-
------------------------------------------------------------
KSHEPDNHLPSSHTC---FYKLCFPPYS----------SIAIMQDRLGIITQE
>n3_1_Medicago_truncatula_XM_003594181.1 .
MLIDRS-QLLAESFEYISQAN-----------------STSLEG--GLF-MEF-----RN
EEGTGPGVV-REWLVLVCQEIFNP------------------------------EHALFV
ACPNDR------------------------------------------------RRFFPN
AASKVNP---------------LHLKYFSFSG-RMIALALKNKVHVGIVFDRVFFK-QLA
GNYI-------ITLEDIR--NADPIMYSSCKQILEMDADYID------------------
-----SDALGLTFSIEVEELG------------------------------HRKVIELCS
GG---------------------------------------ESIVVNSKNREK-YVDLLI
QNRFV----KSISEQVSHFAEGFA--------------------DIISGS--RLEFFQFL
DLEDLD--WMLHGSENA----------ISVEDWKAHTKYRG--YKKNDC-----------
-QISWFWKIVG----RMSAEQ-RKVLL-------FFWTSVKHLPV-KGFHGLDSCLFIC-
------------------------------------------------------------
KSSEPNNHLPSSHTC---FYELCFPPYS----------SMAIMQDRLGIITQE
>W3_1_Cucumis_melo_CAJI01004943.1_R .
MLIDRS-HLLEESFEYITNAS-----------------VEALRH--GLF-MEF-----KN
EEATGPGVL-REWFLLVCKAIFNP------------------------------QNALFV
ACPNDR------------------------------------------------RRFFPN
AASKVDP---------------MHLNYFNFSG-RVIALALMYKVQVGVVFDRVFFL-QLA
GMC--------ISLEDIR--DADPCLYNSCKQILDMDPELVD------------------
-----SDALGLTFVSDFEELG------------------------------TRKVVDLCP
GG---------------------------------------KDMVVNSKNREK-YVKLLI
ENRFM----KSVSEQISYFASGFT--------------------DILSGKRTHKCFFQSI
ELEDLD--WMLYGSESA----------ISVGDWKAHTEYNG--YKESDP-----------
-QISWFWKVVY----GMTPEQ-RKNLL-------FFWTSLKYLPV-QGFSGLTSKLYIY-
------------------------------------------------------------
KSSSPYDHLPSSHTC---FYRLCFPPYP----------SRSIMKSRLQIITQE
>W3_1_Cucumis_sativus_ACHR01000270.1_R .
MLIDRS-QLLEESFEYITNAS-----------------VEALRH--GLF-MEF-----KN
EEATGPGVL-REWFLLVCKSIFNP------------------------------QNALFV
ACPNDR------------------------------------------------RRFFPN
AASKVDP---------------MHLNYFNFSG-RVIALALMYKVQVGVVFDRVFFL-QLA
GMC--------ISLEDIR--DADPCLYNSCKQILDMDPGLVD------------------
-----SDALGLTFVSDFEELG------------------------------TRKVVDLCP
GG---------------------------------------KDMVVNSKNREE-YVKLLI
ENRFM----KSVSEQISYFASGFT--------------------DILSGKRTHKCFFQSI
ELEDLD--WMLYGSESA----------ISVGDWKAHTEYNG--YKETDP-----------
-QISWFWKVVY----GMTPEQ-RKNLL-------FFWTSLKYLPV-QGFSGLTSKLYIY-
------------------------------------------------------------
KSSSPYDHLPSSHTC---FYRLCFPPYP----------SRSIMKSRLQIITQE
>W3_1_Citrullus_lanatus_AGCB01022327.1_R .
MLIDRS-QLLEESFEYITNAS-----------------VEALRH--GLF-MEF-----KN
EEATGPGVL-REWFLLVCKAIFNP------------------------------QNALFV
ACPNDR------------------------------------------------RRFFPN
AASKVDP---------------MHLNYFNFSG-RVIALALMYKVQVGVVFDRVFFL-QLA
GMC--------ISLEDIR--DADPCLYNSCKQILDMDAELVD------------------
-----SDALGLTFVSDFEELG------------------------------TRKIVDLCP
GG---------------------------------------KDIVVNSKNREE-YVKLLI
ENRFM----KSVSEQISYFASGFT--------------------DILSDKRSHKCFFQSL
ELEDLD--WMLYGSESA----------ISVADWKAHTEYNG--YKETDP-----------
-QISWFWKVX-----MMTPEQ-RKNLL-------FFWTSMKYLPV-QGFSGLTSKLYIY-
------------------------------------------------------------
KSSSPCDHLPSSHTC---FYRLCFPPYP----------SRSVMKSRLQIITQE
>n3_1_Glycine_max_XM_003529614.1 .
MLIDRS-QLLTESFEYIARAE-----------------PDSLHA--GLF-MEF-----KN
EEATGPGVL-REWFLLVCQAIFNP------------------------------QNALFV
ACPNDR------------------------------------------------RRFFPN
PASKVHP---------------LHLEYFSFAG-RVIALALMHRVQVGIVFDRVFFL-QLA
GNY--------IAIEDIR--DADPYLYTSCKQILDMDADFID------------------
-----SDSLGLTFVREVEELG------------------------------QRKVVELCP
GG---------------------------------------KNLVVNSKNRDK-YVDLLI
QDRFV----TSISEQVSHFVKGFA--------------------DILSNSKLQQYFFQSL
DLEDLD--WMLHGSEDT----------ISVEDWKAHTEYNG--YKETDI-----------
-QISWFWEIVG----RMTADQ-RKVLL-------FFWTSVKYLPV-EGFRGLASRLYIY-
------------------------------------------------------------
RSLEPGDRLPSSHTC---FFRLCFPAYS----------SMAVMKDRLEVITQE
>n3_1_Glycine_max_XM_003549516.1 .
MLIDRS-QLLTESFEYIARAE-----------------PESLHA--GLF-MEF-----KN
EEATGPGVL-REWFLLVCQAIFNP------------------------------QNALFV
ACPNDQ------------------------------------------------RRFFPN
PASKVHP---------------LHLEYFSFAG-RVIALALMHRVQVGIVFDRVFFL-QLA
GNY--------IAIEDIR--DADPYLYTSCKQILDMDADFID------------------
-----SDALGLTFVREVEELG------------------------------QRKVVELCP
GG---------------------------------------KNLVVNSKNRDK-YVDLLI
QDRFV----TSISEQVSHFAKGFA--------------------DILSNSKFQQYFFQSL
DLEDLD--WMLHGSEDT----------ISVEDWKAHTEYNG--YKDTDIH----------
--ISWFWEIVE----RMTADQ-RKVLL-------FFWTSVKYLPV-EGFRGLASRLYIY-
------------------------------------------------------------
RSLEPGDRLPSSHTC---FFRLCFPAYS----------SIAVMKDRLEVITQE
>t3_1_TSA_Cajanus_EZ672485.1 .
MLIDRS-QLLTESFEYIARAE-----------------PEALHA--GLF-MEF-----KN
EEATGPGVL-REWFLLVCQAIFNP------------------------------QNALFV
ACPNDQ------------------------------------------------RRFFPN
PASKVHP---------------LHLEYFSFAG-RVIALALMHRVQVGIVFDRVFFL-QLA
GNH--------ITLEDIR--DADPYLYNSCKQILDMDADFID------------------
-----SDALGLTFVREVEELG------------------------------HRKVVELCP
GG---------------------------------------KNLVVNSKNRDK-YVDLLI
QDRFV----TSISEQVLHFAKGFA--------------------DILSNTSLQQFFFQGL
DLEDLD--WMLHGSEDT----------ISVEDWKAHTEYNG--YKETDI-----------
-QITWFWEIVG----RMTADQ-RKVLL-------FFWTSVKYLPV-EGFRGLASRLYIY-
------------------------------------------------------------
KSLEPGDHLPSSHTC---FFRLCFPAYS----------SMSVMQDRLDVITQE
>n3_1_Lotus_japonicus_AP006147.1_R .
MLIDRS-QLLSESFEYIARAD-----------------TASLHA--GLF-MEF-----KN
EEATGPGVL-REWFLLVCQALFNP------------------------------QNALFV
ACPNDR------------------------------------------------RRFYPN
XASKVHP---------------LHLEYFGFSG-RVIALALMHKVQVGIVLDRVFFL-QLA
GKH--------ITLEDVK--DADPFLYSSCKQILEMDSDFID------------------
-----SDALGLTFVREVEELG------------------------------DTKVVELCP
GG---------------------------------------KNLIVNSKNREK-YIDLLI
KDRFV----TSISEQVSHFSKGFT--------------------DILSSSKFQQFFFQSL
ELEDLD--WMLHGSEDT----------ISVEDWKAHTEYNG--YKETDI-----------
-QITWFWQIVG----RMTAEQ-RKVLL-------FFWTSVKYLPV-EGFCGLASRLYIY-
------------------------------------------------------------
KSPEPEDRLPSSHTC---FYRMCFPAYS----------SMTVMQERLEVITQE
>n3_1_Medicago_truncatula_XM_003610475.1 .
MLIDRS-QLLTESFEYIARAD-----------------PESLRA--GLF-MEF-----KN
EEATGPGVL-REWFLLVCQALFNQ------------------------------EHALFV
ACPKDR------------------------------------------------TRFLPN
SASKVQHN--------------LHLEYFSFCG-RVIALALMHKVQVGIVFDRVFFL-QLA
GKP--------ITLEDIR--DADPDLYRSCKQILDMDSDFID------------------
-----SDALGLTFIREVEELG------------------------------QRKAIQLCP
GG---------------------------------------KNIVVNSKNRVK-YVDLLI
KDRFV----TSIAEQVSHFAKGFA--------------------EILSSSKLQQFFFQSL
ESEDLD--WMLRGSEDA----------ISVEDWKAHTEYNG--YTDTDI-----------
-QISWFWEXVG----RMTAEE-KKVLL-------FFWTSVKYLPV-EGFRGLGSRLHIY-
------------------------------------------------------------
KSHESGDRLPSSHTC---FYRLCFPAYS----------SMPVMQARLKVITQE
>t3_1_TSA_Arachis_JR559675.1 .
MLIDRS-QLLAESYEYIAQAK-----------------PASLHA--GLF-MEF-----KN
EEATGPGVL-REWFLLVCQAIFNP------------------------------ENALFV
ACPNDC------------------------------------------------RRFYPN
PASKVDP---------------LHLKYFSFAG-RVIALALMHKVQVGIVFDRLFFK-QLA
GKC--------VTLEDIQ--AADPYLYSSCKQILQMEADFID------------------
-----SDALGLTFVREVDELG------------------------------HRKVVELCS
GG---------------------------------------KNLVVNSKNREK-YVSLLI
QNYFE----TSISEQVSHFAKGFG--------------------DILSNSRQQPFFFKSL
ELEDLD--WMLHGSEST----------ISVEDWKAHTEYNG--YKETDC-----------
-QISWFWEIVG----RMPAEQ-RKILL-------FFWTSVKYLPV-EGFRGLASRLYIY-
------------------------------------------------------------
RSMETEDRLPSSHTC---FYRLCFPPYS----------SKAVMQDRLRIITQE
>t3_1_TSA_Arachis_JR564660.1 .
MLIDRS-QLLAESFEYIGRVE-----------------PESLRG--GLF-MEF-----KN
EEATGPGVL-REWFFLVCQEIFNP------------------------------QNALFV
ACPNDK------------------------------------------------RRFFPN
PASKVDP---------------LHLEYFRFSG-RVIALALMHRVHVGVVLDRVFFQ-QLA
GNE--------ITLEDIR--DADPHLYSSYKQILEMDPGFID------------------
-----SDSLGLTFVREVEELG------------------------------HREVVELCP
GG---------------------------------------KNIVVHSKNREN-YVDLLI
QDHFV----TSISEQVSEFAKGFG--------------------DILSNSSLESSFFQSL
DLKDLD--WMLHGSEDI----------ISVEDWKAHTEYQG--YEETDS-----------
-QISWFWEILG----RMTGEK-RRVLL-------FFWTSVKYLPV-EGFPGLASSLSIY-
------------------------------------------------------------
RSPEHEDHLPTSHTC---FYRLCLPAYS----------SRAIMQDRLKVLTQD
>t3_1_TSA_Lactuca_JI575153.1 .
MLIDRS-QLLAESFEYIARVD-----------------PDTLRG--GLF-MEF-----KN
EEATGPGVL-REWFFLVCQEIFNP------------------------------QNALFV
ACPNDR------------------------------------------------RRFFPN
PASKVDP---------------LHLEYFNFAG-RIIALALMHKIQVGIAFDRSFFS-QLS
GNT--------ISLEDIK--DADPYLYSSCKQILDMDPTTVD------------------
-----EDALGLTFVREIEELG------------------------------SRKVVELFA
DG---------------------------------------KNIVVNSRNRKE-YVDLLI
EHRFV----TSVSEQVSYFAKGFT--------------------DIAGEEKIRKLFFKSL
ECEDLD--GMLYGSESI----------ISVEDWKKHTEYYG--YKETDP-----------
-QISWLWEIIE----EMTGNQ-RKVLL-------FFWTSLKHLPI-EGFGGLASKLYIY-
------------------------------------------------------------
KTNDSIELLPSSHTC---FYRICFPSYP----------SLDIMRERLNIITQD
>t3_1_TSA_Ipomoea_JP105780.1 .
MLIDRS-LLLRESFEYIANAD-----------------PDALRG--GLF-MEF-----KN
EEATGPGVL-REWFFLVCQSIFNP------------------------------QNALFI
ACPNDC------------------------------------------------RRFFPN
PASSVNQ---------------LHLEYFRFSG-RVIALALMHKIQVGIVFDRVFFL-QLA
GNT--------ISLEDIQ--DADPFLYNSCKQILEMDAELVD------------------
-----QDTLGLTFVCEIEELG------------------------------SRKTVELCP
NG---------------------------------------KSTVVDSKNRKQ-YVNLLI
QHRFV----TSIAEQVAHFAKGFA--------------------DIISSFNLQRSFFQNL
DLEDLD--WMLYGSETS----------VSVEDWKAHTDYHG--FKESEP-----------
-QISWFWEIVG----KMTAEQ-RKVLL-------FFWTSVKFLPV-EGFSGLPSRLYIY-
------------------------------------------------------------
RNSEPFDRLPSSHTC---FYRLCFPRYP----------SMAVMQDRFNIITQE
>t3_1_TSA_Sesamum_JL325155.1_R .
MLIDRS-HLLAESFEYIARAD-----------------AESLRA--GLF-MEF-----KN
EEATGPGVL-REWFFLVCQAIFNP------------------------------ENALFV
ACPNDR------------------------------------------------RRFFPN
PASKVDP---------------LHLEYFSFSG-RVIALALMHKVQVGVVFDRVFFS-QLA
GHT--------ITLEDIR--DADPFLYSSCKQILEMDSEAVD------------------
-----QDALGLTFVHEIEELG------------------------------TRKVVELCP
GG---------------------------------------RSMVVNSKNRRQ-YVDSLI
QHRFV----IAIAEQVAHFAQGFA--------------------DIMSCRRLQRSFFQCL
DPEDLD--WMLHGSERE----------ISVDDWKAHTEYHG--FVETDV-----------
-QISWFWKIVG----RMTREQ-KKVLL-------FFWTSIKYLPV-EGFSGLASRLYIY-
------------------------------------------------------------
RTSESFDRLPSSHTC---FYRLCFPAYP----------TITVMQDRLRIITQE
>t3_1_TSA_Physalis_JO141106.1 .
---------------------------------------DSLRG--GLF-MEF-----KN
EEATGPGVL-REWFFLVCQAIFDP------------------------------QNALFV
ACPNDR------------------------------------------------RRFFPN
PASKVDP---------------LHLEYFSFSG-RVIALALMHKIQVGIVFDRVFFL-QLS
GKS--------ISLDDIR--DADPFLYSSCKQILEMDPEMVD------------------
-----QDTLGLTFVREVEELG------------------------------SRKVVELCP
NG---------------------------------------KSTMVNSKNRDH-YVKLLI
QHRFV----TSIAEQVAHFAQGFA--------------------DIITTVRLQRSFFQSL
DLEDLD--SMLHGSETA----------VSVEDWKAHTDYNG--YKESDP-----------
-QISWFWKIVG----CMSAEQ-RKVLL-------FFWTSIKYLPV-EGFGGLASRLYIY-
------------------------------------------------------------
KTRESYDRLPSSHTC---FFRLCFPPYP----------SMDVMQDRLRIITQE
>W3_1_Solanum_tuberosum_AEWC01039627.1_R .
MLIDRS-QLLSESFEYIAHAD-----------------PESLRG--GLF-MEF-----KS
EEATGPGVL-REWFFLVCRAIFNP------------------------------QNALFV
ACPNDR------------------------------------------------RRFFPN
PGKAASKVD------------PLHLEYFSFSG-RVIALALMHKIQVGIVFDRVFFL-QLS
GKS--------ISLDDIR--DADPFLYSSCRQILEMDPEMVD------------------
-----QDTLGLTFVREVEELG------------------------------SRKVVELCP
NG---------------------------------------KSTMVNSKNRKQ-YVELLI
QHRFV----TSIAEQVAHFAQGFA--------------------DIITTVRLQKSFFQSL
DLEDLD--WMLHGSETA----------VSVEDWKAHTDYNG--YKESDP-----------
-QISWFWKVVG----CMSAEQ-RKVLL-------FFWTSIKYLPV-EGFGGLASRLYIY-
------------------------------------------------------------
KTRESNDRLPSSHTC---FFRLCFPPYP----------SMDVMQDRLHIITQE
>t3_1_TSA_Ipomoea_JP106736.1 .
MLIDRS-QLLSESFEYIAHAE-----------------PETLRG--GLF-MEF-----KN
EEATGPGVL-REWFFFVCQAIFNP------------------------------QNALYM
CCTNDR------------------------------------------------RRFFPN
PASKVNQ---------------LHLEYFNFSG-RVIALALMHKIQIGIVFDRVFFL-QLA
GKE--------ISLEDIR--DADPFLYNSCKQILEMDPEVVD------------------
-----QDVLGLTFIREAEELE------------------------------SREIIELCP
NG---------------------------------------RSTIVTSKNRKQ-YVDLLI
RHCFV----TSIAEQVTHFAQGFT--------------------DIIGSSELQKSFFQGL
DLEDLD--WMLHGSETP----------ISVEDWKANTDYNG--FKENDP-----------
-QISWFWKIVG----RMTAEQ-RKVLL-------FFWTSIKYLPV-EGFGGLSSRLCIY-
------------------------------------------------------------
KSTESFDRLPSSHTC---FYRLCFPPYP----------SKDIMKDRLNFITQE
>T6_1_TSA_Schima_FX149006.1 .
MVIDRS-QLLSESFEYIARAE-----------------PEALRG--GLF-MEF-----KN
EEATGPGVL-XEWFFMVCQAIFNP------------------------------QNALFV
ACPNDR------------------------------------------------RRFFPN
PVSKVEP---------------MHLEYFSFSG-RVIALALMHKVQVGIVFDRVFFL-QLA
GKD--------VSLEDIH--DADPCLYNSCKKILEMDAEMVD------------------
-----SDALGLTFVREVEELG------------------------------SRKIVELCP
GG---------------------------------------KSISVNSRNREE-YVDLLI
RHHFV----TSISEQVAHFAKGFS--------------------DMLCDIKLHKFFFQSL
ELEDLD--WMLHGSESA----------ISVEDWKAHTEYNG--YRETDP-----------
-QILWFWEIVX------QQSR-KKVLL-------FFWTSLKYLPV-EGFGGLASRLHIY-
------------------------------------------------------------
KSSESNDRLPSSHTC---FYRLCXPPYP----------SMDVM----------
>n1_1_Populus_trichocarpa_AC214098.1_R .
--IDRS-QLLAESFEYIVHAD-----------------SDALHD--GLF-LEF-----KN
EEATGPGVL-REWFFLVTQALFDP------------------------------QIALFV
ACPSDR------------------------------------------------RRFYPN
PGKLLLP---------------EHLEYFTFSG-RVMALALMHKVQVGIVFDRAFFL-QLA
GMH--------ITLEDIR--DADPCLYSSCKQILQMDPEFID------------------
-----SDALSLTFVQEVEELG------------------------------SRKVVELCS
GG---------------------------------------KSIVVNSKNREK-YVDLLI
QHRFV----TSISEPVSRFARGFA--------------------DILSNSWQPKLFFQSL
ELEDLD--WMLYGIENA----------ICVEDWKAHTEYNG--YKETDP-----------
-QISWFWKVCS----CMSPDQ-RKVLL-------FFWTSVKYLPV-EGFRGLASRLYIY-
------------------------------------------------------------
KSTEPHNHLPSSHTC---FYRLCFPPYP----------SMAIMQDRLRLITQE
>W3_1_Linum_usitatissimum_AFSQ01027424.1_R .
MLIDRA-NLLEESFAYIGRAE-----------------PDSLHG--GLF-MEF-----KN
EEATGPGVL-REWFLLVTQAIFNP------------------------------HNALFL
ACPSDR------------------------------------------------RRFHPN
PGSKVEP---------------RHLEYFAFSG-RVIALALMHKVQVGIVLDRVLFL-QLA
GGP--------IYLEDIK--DADPILYSSCKQILDMDAEFID------------------
-----SDALGLTFVREVEELG------------------------------SRNVVELRP
GG---------------------------------------KNIVVNSKNRGE-YVTLLV
RHRFV----TSISEQVSHFAKGFT--------------------DILSNGSFRHSFFQSL
ELEDLD--WMLYGSESA----------ICVEDWKAHTEYNG--FKETDP-----------
-QISWFWKIVE----EMPAER-RKVLL-------FFWTSIKYLPV-EGFRGLASRLYIY-
------------------------------------------------------------
KSTEPQDRLPSSHTC---FYRLCFPPYP----------SMDIMQDRLRVITQE
>t3_1_TSA_Euphorbia_JL053466.1 .
MLIDRS-QLLAESFEYIARAD-----------------TDALRG--GLF-MEF-----KN
EEATGPGVL-REWFFLVVQAIFNQ------------------------------QNALFV
ACPNDR------------------------------------------------RRFFPN
PASKVDP---------------MHLDYFTFSG-RVIALALMHKVQVGIVFDRVFFL-QLA
GRN--------ISLDDIR--DADPCLYSSCKQILEMDADFID------------------
-----SDALGLTFVREVEELG------------------------------SRRVVELCP
DG---------------------------------------KSISVTSKNREE-YVNLLI
QHRFV----ISISDQVSRFARGFA--------------------DILSKSELNSFFFRSL
ELEDLD--WMLYGCESA----------VCIEDWKAHTEYNG--YKETDP-----------
-QISWFWKIVG----EMSAEQ-RKVLL-------FFWTSVKYLPV-EGFRGLASRLYIY-
------------------------------------------------------------
KSTEPHDRLPSSHTC---FYRLCFPPYS----------SKDVMQERLNVITQE
>W3_1_Ricinus_communis_AASG02006937.1_R .
MLIDRS-QLLAESFEYIARAE-----------------PELLHG--GLF-MEF-----KN
EEATGPGVL-REWFFLVVQALFNQ------------------------------QNALFV
ACPNDR------------------------------------------------RRFFPN
AASKVEP---------------LHLDYFTFCG-RVIALALMHKVQVGIVFDRVFFL-QLA
GRH--------ISLEDIR--DADPCLYTSCKQVLEMDANFID------------------
-----SDALGLTFVREVEELG------------------------------SRRIVELCP
DG---------------------------------------KSISVTSKNREE-YVNLLI
RHRFV----ISISDQVSRFARGFA--------------------DICNSG-LQTFFFQSL
ELEDLD--WMLYGSESA----------ISIEDWKAHTEYNG--YKETDP-----------
-QISWFWKVVG----EMSAEQ-RKVLL-------FFWTSVKYLPI-EGFRGLASRLYIY-
------------------------------------------------------------
KSPEPHDRLPSSHTC---FYRLCFPPYS----------SMAAMQDRLNVITQE
>n3_1_Prunus_persica_AC154901.1_R .
MLIDRS-QLLAESFEYIGRAE-----------------PESLHG--GLF-MEF-----KN
EEATGPGVL-REWFFLVCQAIFNP------------------------------QNALFV
ACPHDH------------------------------------------------RRFYPN
AASKVDP---------------LHLEYFTFAG-RVIALALMHKVQVGIVFDRVFFQ-QLA
GTLD-------LSLEDIR--DADPFLYNSCKQILEMDAEFID------------------
-----SDALGLTFVREVEELG------------------------------ARKTVELCP
GG---------------------------------------KSKIVNSKNREE-YVNYLI
QHRFV----TSISEQVSQFAQGFT--------------------DILCSSRLQSFFFRTL
ELEDLD--WMLHGSESA----------ISVDDWKAHTEYNG--YKETDP-----------
-QILWFWQIVG----EMSAEQ-KKVLL-------FFWTSVKYLPV-EGFSGLASRLYIY-
------------------------------------------------------------
KSSEPYSRLPSSHTC---FYRLCFPTYP----------SMAVMQDRLNIITQE
>W3_1_Malus_x_ACYM01120907.1_R .
MLIDRS-QILAESFEYIGHAE-----------------PESLHG--GLF-MEF-----KN
EEATGPGVL-REWFFLVCQAIFNP------------------------------QNALFV
ACPNDR------------------------------------------------RRFYPN
PGSKVDP---------------LHLEYFTFAG-RVIALALMHKVHVGIVFDRVFFQ-QLA
GDIY-------LSLEDIR--DADPFLYNSCKQILEMDAHFID------------------
-----SDALGLTFVREVEELG------------------------------FRKTVELCP
GG---------------------------------------KSIVVNSKNRGE-YVNLLI
QHRFV----TSISEQVSQFAHGFS--------------------DILCGSRLQSVFFRSL
ELEDLD--WMLHGSESA----------ISVEDWKAHTDYNG--YKETDP-----------
-HILWFWKVVG----EMSAEQ-KKVLL-------FFWTSVKYLPV-EGFRGLASRLYIY-
------------------------------------------------------------
KSSEAYSRLPSSHTC---FYRLCFPPYP----------SKAVMKGRLNIITQE
>W3_1_Fragaria_vesca_AEMH01012683.1_R .
MLIDRS-QLLSESFEYIGRAD-----------------PDSLHA--GLF-MEF-----KN
EEATGPGVL-REWFFLVCQEIFNP------------------------------QNALFV
ACPNDR------------------------------------------------RRFYPN
PGSKVDP---------------LHLEYFTFAG-RVIALALMHKVQVGIVFDRIFFQ-QLA
GTL--------PSLEDIR--DADPFLYNSCKQILEMDPDFID------------------
-----SDALGLTFVREVEELG------------------------------CRKTVELRA
GG---------------------------------------RNIVVTSKNREE-YVNLLI
KHRFV----ISITEQVKHFAKGFG--------------------DILSNSVFQTFFFRSL
ELEDLD--WMLHGSESA----------VSVEDWKAHTEYNG--YKETDP-----------
-QIYWFWKVVG----EMSAEQ-RKVLL-------FFWTSVKYLPV-EGFRGLASRLYIY-
------------------------------------------------------------
KSSEPPSRLPSSHTC---FYRLCFPPYP----------SMSVMRGRLNIITQE
>t3_1_TSA_Cannabis_JP479924.1 .
MLIDRS-QLLAESFEYILKTE-----------------PQSLHG--GLF-MEF-----KN
EEATGPGVL-REWFFLVCQAIFNP------------------------------ENALFV
ACPNDC------------------------------------------------RRFYPN
PASKVDP---------------LHPEYFQFAG-RVIALALMHKVQVGIVFDSVFFQ-QLA
GNSQ-------ITLEDIR--EADPCLYNSCKQILEMDAEFID------------------
-----SDALGLTFAREVEELG------------------------------SRRVEELCD
DG---------------------------------------KSIIVNSQNREE-YVNLLI
EHQFV----KSISHPVSRFKKGFA--------------------DMLCNTEHQEFFFQSL
ELEDLD--LMLHGSENA----------ISVEDWKAHTEYNG--YKENDP-----------
-QIIWFWKIVE----EMSAEQ-RKVLL-------FFWTSMKYLPV-EGFRGLSSRLYIY-
------------------------------------------------------------
RSSEPHVRLPSSHTC---FYRLCFPPYP----------SMAMLQERLRIITQE
>W3_1_Eucalyptus_camaldulensis_BADO01086981.1_R .
MLIDRS-QLLSESFEYIANAK-----------------AESLHG--GIF-MEF-----KN
EEATGSGVL-RKWFVLVC-AIFDQ------------------------------QNPLFV
ACPNDR------------------------------------------------RRFCWY
AASTVEP---------------LHLKYFNFSG-RMIGLALMHKVQVGIVLDRVFFL-QLG
GYS--------ISLEDIR--DADPYMYNSCKQILEMDTEFID------------------
-----SDALGLTFIREVEELG------------------------------LRRVVELCD
GG---------------------------------------KGMVVNSKNRND-YVDLLI
KDRFV----TSISQQVSHFAQGFG--------------------DILSDLRLQKFFFQIL
SLKILD--QMLHGSEND----------ISVEDWKAHTEYNG--YKSNDP-----------
-QIVWFWKVVG----EMSPQQ-EKNIL-------FFWTLVKYLPV-EGFRGLASRLYIY-
------------------------------------------------------------
KSTEHVSRLPSSHTC---FYRLCFPPYP----------SMTIMQQCLSIIAQE
>T_Vitis_vinifera_XM_002272023.1 .
MLIDRS-QLLAESFEYIARAE-----------------RESLHG--GLF-MEF-----KN
EEATGPGVL-REWFFLVCQEIFNP------------------------------QNALFV
ACPNDR------------------------------------------------RRFFPN
PASEVDP---------------MHLQYFRFSG-RVIALALMHKVQVGVVFDRVFFL-QLA
GMD--------ISLEDIQ--DADPLLYTSCKQILDMDAEFMD------------------
-----SDALGLTFVREIEELG------------------------------SRRVVELCP
GG---------------------------------------KNIIVNSKNRDE-YVYLLI
RHRFV----TSTSEQVAQFAGGFA--------------------DILCNQKLQKFFFQSL
ELEDLD--WMLYGSESA----------ICVDDWKAHTEYNG--YKETDP-----------
-QIFWFWKIIG----EMSAEQ-RKILL-------FFWTSVKYLPV-EGFGGLASRLYIY-
------------------------------------------------------------
KSSEPCVRLPSSHTC---FYRLSFPPYP----------SMAIMEDRLRIITQE
>n3_1_Gossypium_raimondii_AC243122.1_R .
MLIDRS-QLLSESFEYIAHAD-----------------PESLHA--GLF-MEF-----KN
EEATGPGVL-REWFFLVCQAIFNP------------------------------ENALFV
PCSNDR------------------------------------------------RRFFPN
AASRVDP---------------LHLEYFRFAG-RVIALALMHKVQVGVVFDRVFFQ-QLA
GMH--------ISLEDIR--ETDPCLYSSCKKILEMDAEFID------------------
-----SDALGLTFVREVEELG------------------------------SRRLVELVA
GG---------------------------------------KNIVVNSKNRQE-YVNLLI
RDRFV----TSISEQVDHFSQGFG--------------------HILSNSRLQKFFFQSL
ELEDLD--WMLYGSESP----------ICIEDWKAHTEYNG--YTENDP-----------
-QITWFWQIVR----EMSAEQ-RKVLL-------FFWTSLKHLPV-EGFRGLASQLYIY-
------------------------------------------------------------
KSSEPHERLPSSHTC---FYRLCFPPYT----------SRAEMQKRLNVVTQE
>W3_1_Theobroma_cacao_CACC01005882.1_R .
MLIDRS-QLLAESFEYIARAE-----------------PESLHA--GLF-MEF-----KN
EEATGPGVL-REWFFLVCQAIFNP------------------------------ENALFV
PCSNDR------------------------------------------------RRFFPN
AASRVDP---------------LHLEYFSFAG-RVIALALMHKVQVGVVFDRVFFL-QLA
GMH--------ISLEDIR--EADPCLYSSCKKILEMDAEFID------------------
-----SDALGLTFVREIEELG------------------------------SRRVMELCP
GG---------------------------------------KSIVVNSRNRQE-YVNLLI
RDRFV----TSISEQVYHFAQGFS--------------------HILSNSRLQKFFFQSL
ELEDLD--WMLYGSESP----------ISVEDWKAHTEYNG--YRENDP-----------
-QITWFWQIVR----EMSAEQ-RKVLL-------FFWTSVKNLPV-EGFRGLASRLYIY-
------------------------------------------------------------
KSSEPHERLPSSHTC---FYRLCFPPYP----------SMTEMQKRFRVVTQE
