# Supplementary material for: Evolution of Plant HECT Ubiquitin Ligases
Source: PLoS One. 2013 Jul 15;8(7):e68536. doi: 10.1371/journal.pone.0068536 (PMC3712016; doi:10.1371/journal.pone.0068536)
Supplement: File S2 — Txt file, NJ tree Subfamily I. (TXT) [file pone.0068536.s002.txt]

((((((((((((((((((((T5_1_TSA_Cajanus_EZ654616.1_.:0.02510161,n1_1_Glycine_max_XM_003522623.1_.:0.02977500)0.6400:0.00613325,N5_1_Glycine_max_XM_003526907.1_.:0.02390219)0.8100:0.01501394,Phaseolus_acutifolius_HO779209.1_.:0.05573354)0.9700:0.02189247,(n1_1_Medicago_truncatula_XM_003607148.1_.:0.07304494,(Phaseolus_acutifolius_HO778568.1_R_.:0.03507927,(N5_1_Glycine_max_XM_003537761.1_.:0.01778875,N5_1_Glycine_max_XM_003540828.1_.:0.01443213)0.9900:0.03029433)0.5400:0.01411415)0.3300:0.00752220)0.2600:0.00805149,W5_1_Cajanus_cajan_AFSP01003930.1_R_.:0.07761452)1.0000:0.04154468,(T1_1_TSA_Euphorbia_JL055663.1_.:0.10649089,(W5_1_Brassica_rapa_AENI01007131.1_R_.:0.05432701,(W5_1_Eutrema_parvulum_AFAN01000040.1_R_.:0.04716871,(W5_1_Eutrema_salsugineum_AHIU01015907.1_R_.:0.04646693,(T_Arabidopsis_thaliana_BN000268.1_.:0.01920983,n1_1_Arabidopsis_lyrata_XM_002868803.1_.:0.01064313)0.9800:0.02568677)0.6300:0.00574556)0.7900:0.00769203)1.0000:0.06842230)0.2800:0.00593521)0.3600:0.00981839,(((T1_1_TSA_Lactuca_JI574272.1_.:0.08793673,n1_1_Artemisia_annua_GQ924758.1_.:0.09024832)0.8500:0.02398549,T_Vitis_vinifera_XM_002264857.1_.:0.14032477)0.4200:0.01320122,(W5_1_Linum_usitatissimum_AFSQ01022786.1_R_.:0.11379473,((((W5_1_Prunus_persica_AEKV01001317.1_R_.:0.03515939,W5_1_Malus_x_ACYM01108771.1_R_.:0.05208216)0.7100:0.00851454,W5_1_Fragaria_vesca_AEMH01015521.1_R_.:0.07308564)1.0000:0.03451065,W5_1_Cannabis_sativa_AGQN01065837.1_R_.:0.07771659)0.4400:0.01525241,(W5_1_Theobroma_cacao_CACC01014017.1_R_.:0.06345276,(T1_1_TSA_Betula_JP709134.1_.:0.07172618,(N5_1_Vitis_vinifera_XM_002278372.2_.:0.07793976,(W5_1_Populus_trichocarpa_AARH01003795.1_R_.:0.05392554,n1_1_Ricinus_communis_XM_002530774.1_.:0.06997372)0.7400:0.01748077)0.2200:0.00582656)0.0800:0.00219541)0.1400:0.01226312)0.2000:0.00068533)0.2200:0.01201488)0.0700:0.00075735)0.1400:0.00783296,T5_1_TSA_Silene_JO785025.1_.:0.13598019)0.2500:0.00883599,(T1_1_TSA_Ipomoea_JP107626.1_.:0.11820065,(W5_1_Solanum_lycopersicum_BABP01074954.1_R_.:0.01036719,W5_1_Solanum_tuberosum_AEWC01029804.1_R_.:0.00361905)1.0000:0.07354177)0.4700:0.00984503)0.4400:0.01719554,W5_1_Citrullus_lanatus_AGCB01016728.1_R_.:0.13934329)0.4600:0.01551959,((T1_1_TSA_Oncidium_JL899078.1_.:0.08670697,T5_1_TSA_Phalaenopsis_JI647612.1_.:0.14161794)0.5100:0.02197736,(W5_1_Phoenix_dactylifera_ACYX02040395.1_R_.:0.13252931,(((n1_1_Hordeum_vulgare_AK369309.1_.:0.01241312,T1_1_TSA_Triticum_HP624321.1_.:0.02045962)1.0000:0.04762090,n1_1_Brachypodium_distachyon_XM_003581528.1_.:0.07018611)0.9300:0.02472438,(T_Zea_mays_EU945789.1_.:0.04135725,(H5_1_Saccharum_officinarum_FJ348723.1_R_.:0.05111071,(W5_1_Setaria_italica_AGNK01004144.1_R_.:0.07501453,n1_1_Sorghum_bicolor_XM_002447508.1_.:0.03739504)0.3800:0.00431734)0.8500:0.01944608)0.9500:0.03639325)0.9800:0.04119983)0.0700:0.00344449)0.3600:0.01575572)0.3500:0.01391903,(((T_Oryza_sativa_NM_001052126.1_.:0.01949008,W5_1_Oryza_glaberrima_ADWL01003129.1_R_.:0.00385729)1.0000:0.04820251,W5_1_Oryza_brachyantha_AGAT01002470.1_R_.:0.05995571)0.9800:0.03218161,((N5_1_Brachypodium_distachyon_XM_003573382.1_.:0.09856731,N5_1_Triticum_aestivum_AK331719.1_.:0.08327930)0.5100:0.01159956,((T5_1_TSA_Panicum_JR062976.1_.:0.04548661,W5_1_Setaria_italica_AGNK01000004.1_R_.:0.02229340)0.6700:0.01224801,(N5_1_Zea_mays_AY103840.1_.:0.02951958,N5_1_Sorghum_bicolor_XM_002453073.1_.:0.02679885)0.8800:0.01889355)1.0000:0.05651109)0.5500:0.00846245)1.0000:0.06061881)0.7600:0.03648460,(N5_1_Picea_sitchensis_EF676410.1_.:0.19940154,(n1_1_Picea_glauca_BT108408.1_.:0.03821917,T1_1_TSA_Larix_JR152446.1_.:0.03026725)1.0000:0.13890032)0.7000:0.03480073)0.6100:0.02084246,N5_1_Selaginella_moellendorffii_XM_002974044.1_.:0.22855739)0.2800:0.01556597,(T_Physcomitrella_patens_XM_001769525.1_.:0.08550714,T_Physcomitrella_patens_XM_001779610.1_.:0.05914892)1.0000:0.08259316)0.3200:0.01159044,T5_1_TSA_Coleochaete_JO235193.1_.:0.22166523)0.3500:0.01605797,Chlorokybus_atmophyticus_HO410993.1_.:0.27476635)0.4900:0.01415797,(N5_1_Chlamydomonas_reinhardtii_XM_001700727.1_.:0.10570744,N5_1_Volvox_carteri_XM_002954155.1_.:0.11235995)1.0000:0.26189240)0.4000:0.02324452,((((H5_1_Zea_mays_AC187245.3_R_.:0.09407144,n1_1_Sorghum_bicolor_XM_002439152.1_.:0.04640301)0.8600:0.02969956,(T1_1_TSA_Panicum_JR064665.1_.:0.04317591,W5_1_Setaria_italica_AGNK01001430.1_.:0.11334500)0.9500:0.02599408)0.9900:0.04194137,(T_Oryza_sativa_NM_001061038.1_.:0.09294442,n1_1_Brachypodium_distachyon_XM_003566607.1_.:0.11954184)0.9200:0.02604752)1.0000:0.20594860,(((n1_1_Arabidopsis_lyrata_XM_002870951.1_.:0.03327479,T_Arabidopsis_thaliana_NM_120366.3_UPL4_AT5G02880_.:0.03014703)1.0000:0.04633572,W5_1_Eutrema_salsugineum_AHIU01013111.1_.:0.06769874)1.0000:0.17048470,((((((H5_1_Zea_mays_AC209366.3_R_.:0.04370186,N5_1_Sorghum_bicolor_XM_002441187.1_.:0.02101833)0.9700:0.02241771,t4_1_TSA_Panicum_JR062920.1_.:0.04780778)1.0000:0.05284292,N4_1_Oryza_sativa_AK064382.1_.:0.11021498)0.6000:0.00635765,(T5_1_TSA_Triticum_JP219269.1_.:0.06795949,N5_1_Brachypodium_distachyon_XM_003566126.1_.:0.06023856)0.9700:0.03276265)1.0000:0.09072803,W5_1_Phoenix_dactylifera_ACYX02007019.1_R_.:0.20407644)0.7500:0.04946871,(t4_1_TSA_Cannabis_JP454167.1_.:0.19881436,(((((N4_1_Glycine_max_XM_003537205.1_.:0.03088591,N4_1_Glycine_max_XM_003541354.1_.:0.01391737)1.0000:0.05160937,H5_1_Medicago_truncatula_AC243352.3_R_.:0.07301398)0.7700:0.01395995,T6_1_TSA_Arachis_JR552608.1_.:0.08118779)1.0000:0.07864592,n1_1_Medicago_truncatula_XM_003625529.1_.:0.19098891)0.2900:0.02476590,(((W5_1_Citrullus_lanatus_AGCB01027419.1_R_.:0.04228022,W5_1_Cucumis_melo_CAJI01007311.1_R_.:0.03753420)0.9200:0.02490289,T5_1_TSA_Siraitia_JL526918.1_.:0.05559587)1.0000:0.12510642,((T1_1_TSA_Lactuca_JI574068.1_.:0.18225821,t4_1_TSA_Silene_JO777914.1_.:0.21363744)0.2200:0.00527756,(W5_1_Eucalyptus_camaldulensis_BADO01114840.1_R_.:0.19980647,(((H5_1_Solanum_lycopersicum_AC216445.1_R_.:0.04241502,W5_1_Solanum_tuberosum_AEWC01033511.1_R_.:0.03350218)1.0000:0.12436814,T5_1_TSA_Ipomoea_JP104603.1_.:0.15955346)0.7800:0.03458233,(((((T_Populus_trichocarpa_XM_002322818.1_.:0.05187571,T_Populus_trichocarpa_XM_002326131.1_.:0.04523557)1.0000:0.08810258,N4_1_Ricinus_communis_XM_002525139.1_.:0.11355551)0.8900:0.03139108,W5_1_Linum_usitatissimum_AFSQ01001499.1_R_.:0.15379305)0.4900:0.01124076,W5_1_Theobroma_cacao_CACC01013527.1_R_.:0.15455150)0.2400:0.01628566,(T1_1_TSA_Camellia_HP741707.1_.:0.11937105,(T_Vitis_vinifera_XM_002273167.1_.:0.12316752,(t4_1_TSA_Betula_JP708735.1_.:0.11454388,(W5_1_Fragaria_vesca_AEMH01015736.1_R_.:0.10234402,(W5_1_Malus_x_ACYM01058607.1_R_.:0.09371625,W5_1_Prunus_persica_AEKV01001312.1_R_.:0.06221855)1.0000:0.05332781)0.9400:0.02510705)0.4300:0.01021064)0.1600:0.00872901)0.0500:0.01035449)0.1200:0.00738508)0.0500:0.00825875)0.0600:0.01095439)0.0300:0.01255085)0.0400:0.00767190)0.1200:0.00595657)0.4000:0.02351188)0.5400:0.03113313)0.5600:0.02355117)0.8400:0.04199107)0.4600:0.04236355,(n1_1_Bathycoccus_prasinos_FO082272.1_.:0.42867195,((n1_1_Micromonas_pusilla_XM_003054922.1_.:0.12547789,N6_1_Micromonas_sp._CP001328.1_.:0.17399876)1.0000:0.10065887,(N6_1_Ostreococcus_tauri_XM_003082210.1_.:0.09088219,n1_1_Ostreococcus_lucimarinus_XM_001420734.1_.:0.09655447)1.0000:0.22682662)0.9700:0.07021136)0.5700:0.05360190);
