# Supplementary material for: Evolution of Plant HECT Ubiquitin Ligases
Source: PLoS One. 2013 Jul 15;8(7):e68536. doi: 10.1371/journal.pone.0068536 (PMC3712016; doi:10.1371/journal.pone.0068536)
Supplement: File S3 — Txt file, NJ tree Subfamilies II and III.txt. (TXT) [file pone.0068536.s003.txt]

((((((((((((((((((w4_1_Malus_x_ACYM01008076.1_R_.:0.08812738,t2_1_TSA_Cannabis_JP482015.1_.:0.01229137)0.3700:0.01519186,(w4_1_Cucumis_melo_CAJI01021095.1_R_.:0.02397404,w4_1_Cucumis_sativus_ACYN01000863.1_R_.:0.04737404)0.9500:0.04588254)0.1800:0.00616171,(w4_1_Theobroma_cacao_CACC01006731.1_R_.:0.03510907,N4_1_Ricinus_communis_XM_002519234.1_.:0.03147653)0.2600:0.00541424)0.1200:0.00046657,t2_1_TSA_Betula_JP676702.1_.:0.02998503)0.1100:0.00590513,((N2_1_Glycine_max_XM_003529452.1_.:0.00984773,N2_1_Glycine_max_XM_003550676.1_.:0.01012440)1.0000:0.03458599,(w4_1_Cajanus_cajan_AFSP01009785.1_R_.:0.04681176,N2_1_Glycine_max_XM_003546252.1_.:0.00791314)0.3100:0.01313634)0.1700:0.00294168)0.1200:0.01106882,N4_1_Medicago_truncatula_XM_003594610.1_R_.:0.03759472)0.1400:0.01489330,w4_1_Linum_usitatissimum_AFSQ01025791.1_R_.:0.09492000)0.3200:0.00495216,(T_Populus_trichocarpa_XM_002312273.1_.:0.02460593,T_Populus_trichocarpa_XM_002314936.1_.:0.01291651)1.0000:0.05230353)0.4400:0.00982515,(T_Vitis_vinifera_XR_078055.1_.:0.05424423,t2_1_TSA_Lactuca_JI574278.1_.:0.05300130)0.6100:0.01645197)0.3500:0.00625238,(T1_1_TSA_Ipomoea_JP105654.1_.:0.05441994,(t2_1_TSA_Physalis_JO138611.1_.:0.01183403,(w4_1_Solanum_tuberosum_AEWC01000271.1_R_.:0.02833009,T_Solanum_lycopersicum_AK325144.1_.:0.00792766)0.6700:0.00567904)1.0000:0.03028559)0.7900:0.01968706)0.2500:0.00615876,T1_1_TSA_Silene_JO773204.1_.:0.07769502)0.3300:0.01030506,(N4_1_Brassica_rapa_AC189348.2_R_.:0.03611690,(w4_1_Eutrema_parvulum_AFAN01000009.1_R_.:0.07902652,(w4_1_Arabidopsis_lyrata_ADBK01000492.1_R_.:0.00916507,(T_Arabidopsis_thaliana_NM_001125176.1_AT3G17205_.:0.00619129,w4_1_Eutrema_salsugineum_AHIU01004042.1_R_.:0.03143977)0.4300:0.00565861)0.6000:0.01741616)0.7400:0.01108761)1.0000:0.05598994)0.7900:0.01497063,(T6_1_TSA_Oncidium_JL925864.1_.:0.13029456,(((T_Oryza_sativa_NM_001061248.1_.:0.01930587,w4_1_Oryza_glaberrima_ADWL01009874.1_R_.:0.01537969)0.6300:0.00357939,w4_1_Oryza_brachyantha_AGAT01008816.1_R_.:0.00075056)1.0000:0.02987186,(((T_Hordeum_vulgare_AK248980.1_.:-0.01069439,Festuca_pratensis_GO857900.1_.:0.05177442)0.7800:0.02221170,N4_1_Brachypodium_distachyon_XM_003566472.1_..:0.01023377)1.0000:0.03379229,(N2_1_Sorghum_bicolor_XM_002439288.1_.:0.02080592,(H4_1_Zea_mays_AC211494.4_R_.:0.02252638,w4_1_Setaria_italica_AGNK01004544.1_R_.:0.04372301)0.8000:0.01275080)0.9400:0.02481536)0.9300:0.02179335)0.9900:0.04095227)0.8200:0.01852160)0.8300:0.05213144,(n1_1_Selaginella_moellendorffii_XM_002984562.1_.:0.14919969,(T_Physcomitrella_patens_XM_001774187.1_.:0.15682629,(t4_1_TSA_Larix_JR154837.1_R_.:0.03234842,T_Picea_sitchensis_EF676330.1_.:0.01628353)1.0000:0.11900975)0.2500:0.00557747)0.5200:0.02473398)0.9600:0.05367227,(Chlorokybus_atmophyticus_HO420400.1_.:0.22906191,Klebsormidium_flaccidum_HO464321.1_R_.:0.23238247)0.5200:0.01032244)0.9600:0.06343911,(w4_1_Coccomyxa_subellipsoidea_AGSI01000010.1_R_.:0.26611386,(n1_1_Volvox_carteri_XM_002958560.1_.:0.18749599,T_Chlamydomonas_reinhardtii_XM_001695379.1_.:0.13272484)1.0000:0.14785988)1.0000:0.12285124)0.6300:0.02105562,(N6_1_Bathycoccus_prasinos_FO082275.1_.:0.32281448,((n1_1_Ostreococcus_tauri_XM_003082696.1_.:0.10840157,T_Ostreococcus_lucimarinus_2_CP000601.1_.:0.04963261)1.0000:0.23279499,(N6_1_Micromonas_pusilla_XM_003061186.1_.:0.12959887,T_Micromonas_sp._2_CP001327.1_.:0.11241316)1.0000:0.12820040)0.7000:0.02893606)1.0000:0.10981491)0.9700:0.05201208,((((n1_1_Micromonas_pusilla_XM_003060212.1_.:0.22100798,n1_1_Micromonas_sp._XM_002505311.1_.:0.23137405)0.9700:0.06474312,(N2_1_Ostreococcus_tauri_XM_003083274.1_.:0.08963751,T_Ostreococcus_lucimarinus_XM_001421264.1_.:0.12793499)1.0000:0.21217700)1.0000:0.06767427,(W6_1_Coccomyxa_subellipsoidea_AGSI01000008.1_R_.:0.23415034,(N4_1_Volvox_carteri_XM_002958580.1_.:0.09118487,T_Chlamydomonas_reinhardtii_XM_001697453.1_.:0.08176894)1.0000:0.19806003)1.0000:0.11275373)0.8100:0.03914887,(n1_1_Physcomitrella_patens_XM_001779616.1_.:0.29085280,(((((T_Physcomitrella_patens_XM_001754801.1_.:0.05906591,T_Physcomitrella_patens_XM_001768434.1_.:0.04014074)1.0000:0.06941993,N4_1_Picea_sitchensis_BT122556.1_.:0.12113888)0.3900:0.02593429,T1_1_TSA_Nitella_JV741485.1_.:0.13783097)0.2400:0.01424355,n1_1_Selaginella_moellendorffii_XM_002968486.1_.:0.17247712)0.3700:0.02350125,((((n1_1_Sorghum_bicolor_XM_002464029.1_.:0.00997381,T_Zea_mays_EU948846.1_.:0.00683331)0.7300:0.00552851,(T1_1_TSA_Panicum_JR063115.1_.:0.01038465,W6_1_Setaria_italica_AGNK01005444.1_R_.:0.03798894)0.8400:0.00888811)1.0000:0.02223323,(Festuca_pratensis_GO877742.1_.:0.05006828,(n1_1_Brachypodium_distachyon_XM_003559525.1_.:0.02830701,(W6_1_Oryza_glaberrima_ADWL01002956.1_R_.:0.00950579,W6_1_Oryza_brachyantha_AGAT01006345.1_R_.:0.01018543)0.9900:0.02065550)0.6700:0.01211397)0.6200:0.01020027)1.0000:0.08095637,((((T_Arabidopsis_thaliana_NM_115169.2_UPL7_AT3G53090_.:0.01911659,W6_1_Eutrema_salsugineum_AHIU01008569.1_R_.:0.01787198)0.4000:0.00403743,w4_1_Eutrema_parvulum_AFAN01000020.1_R_.:0.01775261)0.5600:0.00894505,w4_1_Arabidopsis_lyrata_ADBK01001120.1_R_.:0.01096519)1.0000:0.06890824,(w4_1_Linum_usitatissimum_AFSQ01018960.1_R_.:0.10972307,((((T_Vitis_vinifera_XM_002284013.1_.:0.06718825,T1_1_TSA_Lactuca_JI576085.1_.:0.06634314)0.6600:0.01315254,(T1_1_TSA_Physalis_JO133906.1_.:0.01077534,W6_1_Solanum_pimpinellifolium_AGFK01035230.1_R_.:0.02312621)1.0000:0.06009899)0.3900:0.00801325,T1_1_TSA_Sesamum_JL367149.1_.:0.06553888)0.4600:0.02270666,(((w4_1_Malus_x_ACYM01042970.1_R_.:0.11486054,w4_1_Prunus_persica_AEKV01000562.1_R_.:0.03262345)0.6400:0.02152998,Prunus_avium_HE645556.1_.:0.09048795)0.9300:0.03815165,(W6_1_Cannabis_sativa_AGQN01077436.1_R_.:0.08686316,((n1_1_Ricinus_communis_XM_002528581.1_.:0.04734870,T1_1_TSA_Euphorbia_JL057230.1_.:0.02563201)0.8400:0.03255579,((W6_1_Cucumis_melo_CAJI01007367.1_R_.:0.04261010,W6_1_Cucumis_sativus_ACYN01002115.1_R_.:0.01542145)1.0000:0.06830210,(T1_1_TSA_Arachis_JR564720.1_.:0.03923085,n1_1_Glycine_max_XR_136400.1_.:0.05931035)0.8100:0.03023056)0.1400:0.00628118)0.0000:0.00264780)0.0300:0.00215031)0.0900:0.01208648)0.2000:0.00279063)0.4900:0.00683451)0.8900:0.02947187)0.7000:0.06675254)0.8400:0.05483542)1.0000:0.09096464)1.0000:0.08334669);
