# Supplementary material for: Evolution of Plant HECT Ubiquitin Ligases
Source: PLoS One. 2013 Jul 15;8(7):e68536. doi: 10.1371/journal.pone.0068536 (PMC3712016; doi:10.1371/journal.pone.0068536)
Supplement: File S4 — Txt file, NJ tree Subfamilies IV.txt. (TXT) [file pone.0068536.s004.txt]

(((((((((Nitella_hyalina_HO536496.1_.:0.22496091,T5_1_TSA_Coleochaete_JO236003.1_.:0.18050420)0.9200:0.05132236,T1_1_TSA_Penium_JO211797.1_.:0.18801256)0.5600:0.02391688,n1_1_Selaginella_moellendorffii_XM_002961846.1_.:0.20947853)0.7300:0.05744517,T_Oryza_sativa_Japonica_AK110355.1_.:0.29104555)0.4300:0.00323787,T_Emiliania_huxleyi_GE161674.1_.:0.34751630)0.2300:0.03261198,(n1_1_Micromonas_pusilla_XM_003063578.1_.:0.38341395,n1_1_Micromonas_sp._XM_002505471.1_.:0.37745140)0.5500:0.05095257)0.1000:0.00942818,(n1_1_Volvox_carteri_XM_002947679.1_.:0.09312132,T_Chlamydomonas_reinhardtii_XM_001698721.1_.:0.11426081)1.0000:0.24633091)0.3000:0.04153781,((n1_1_Volvox_carteri_XM_002950545.1_.:0.11302177,T_Chlamydomonas_reinhardtii_XM_001699774.1_.:0.12787373)1.0000:0.16452742,(W2_1_Chlorella_variabilis_ADIC01000583.1_.:0.20618340,W2_1_Coccomyxa_subellipsoidea_AGSI01000004.1_R_.:0.13718758)1.0000:0.09193152)1.0000:0.12395237)0.0500:0.00462896,((((Klebsormidium_flaccidum_HO471214.1_.:0.22196526,t2_1_TSA_Nitella_JV739569.1_.:0.22187754)0.6800:0.03171962,T_Physcomitrella_patens_XM_001777877.1_.:0.19514413)0.4100:0.00390929,n1_1_Selaginella_moellendorffii_XM_002986992.1_.:0.20138172)0.7800:0.06885183,((n1_1_Micromonas_pusilla_XM_003062016.1_.:0.29216251,n1_1_Micromonas_sp._XM_002508031.1_.:0.28198138)0.9700:0.09524151,(W2_1_Coccomyxa_subellipsoidea_AGSI01000019.1_R_.:0.30471607,(n1_1_Volvox_carteri_XM_002948767.1_.:0.11665813,T_Chlamydomonas_reinhardtii_XM_001695983.1_.:0.16890305)1.0000:0.10985606)0.8100:0.05241076)0.4700:0.02365895)0.1600:0.01833852);
