# Supplementary material for: Evolution of Plant HECT Ubiquitin Ligases
Source: PLoS One. 2013 Jul 15;8(7):e68536. doi: 10.1371/journal.pone.0068536 (PMC3712016; doi:10.1371/journal.pone.0068536)
Supplement: File S5 — Txt file, NJ tree subfamily V.txt. (TXT) [file pone.0068536.s005.txt]

(((((T_Physcomitrella_patens_XM_001764270.1_.:0.03752091,T_Physcomitrella_patens_XM_001779876.1_.:0.07370472)0.9400:0.02961360,n1_1_Pellia_endiviifolia_FJ266089.1_.:0.08275177)1.0000:0.08825687,T1_1_TSA_Klebsormidium_JO257519.1_.:0.17423618)1.0000:0.06462193,T1_1_TSA_Chlorokybus_JO195897.1_.:0.23557717)1.0000:0.17370779,((n1_1_Selaginella_moellendorffii_XM_002971883.1_.:0.35009579,n1_1_Selaginella_moellendorffii_XM_002983896.1_.:0.28471581)1.0000:0.13129556,((((n1_1_Ostreococcus_lucimarinus_XM_001420980.1_.:0.06869140,n1_1_Ostreococcus_tauri_XM_003082731.1_.:0.04440609)1.0000:0.16100719,n1_2_Bathycoccus_prasinos_FO082275.1_.:0.21949395)1.0000:0.06134760,(n1_1_Micromonas_pusilla_XM_003060955.1_.:0.10463742,n1_1_Micromonas_sp._XM_002502841.1_.:0.09924046)1.0000:0.14811281)0.9900:0.09384444,(((T_Chlamydomonas_reinhardtii_XM_001689388.1_.:0.03050128,w1_1_Volvox_carteri_ACJH01003384.1_R_.:0.01958283)1.0000:0.13590571,w1_1_Coccomyxa_subellipsoidea_AGSI01000016.1_R_.:0.14453377)1.0000:0.06727138,(T6_1_TSA_Chlorokybus_JO193537.1_.:0.17922663,(((((((((((((((((w1_1_Cucumis_melo_CAJI01012554.1_R_.:-0.00045685,w1_1_Cucumis_sativus_ACYN01004053.1_R_.:0.00330180)0.9400:0.00731990,w1_1_Citrullus_lanatus_AGCB01025436.1_R_.:0.00128021)0.9500:0.00771703,T1_1_TSA_Siraitia_JL554529.1_.:0.00447440)0.6900:0.00651130,(T1_1_TSA_Elaeocarpus_FX135229.1_.:0.01923057,w1_1_Carica_papaya_ABIM01027114.1_R_.:0.02482942)0.1900:0.00257918)0.1300:0.00311683,(T1_1_TSA_Euphorbia_JL054306.1_.:0.01539677,n1_1_Ricinus_communis_XM_002522728.1_.:0.00752687)0.5100:0.00439477)0.0600:0.00178055,T_Vitis_vinifera_XM_002268860.1_.:0.02978210)0.0200:0.00092891,(T_Populus_trichocarpa_XM_002298837.1_.:0.01471670,T_Populus_trichocarpa_XM_002316745.1_.:0.01694062)0.8200:0.01168639)0.0300:0.00536941,(T1_1_TSA_Betula_JP682033.1_.:0.03430865,(T1_1_TSA_Cannabis_JP471851.1_.:0.02230977,(w1_1_Malus_x_ACYM01111056.1_R_.:0.04093939,(w1_1_Fragaria_vesca_AEMH01014390.1_R_.:0.01494983,w1_1_Prunus_persica_AEKW01009694.1_R_.:0.02045210)0.7900:0.00841969)0.9400:0.01614072)0.4600:0.00787132)0.0300:0.00082790)0.1000:0.00127777,(n1_1_Glycine_max_AC235883.2_R_.:0.01001955,t4_1_TSA_Cajanus_EZ618559.1_.:0.00737219)0.8200:0.01278706)0.1600:0.00242662,T1_1_TSA_Ipomoea_JP105090.1_.:0.04500528)0.0200:0.00101327,(T1_1_TSA_Lactuca_JI573766.1_.:0.02608015,T1_1_TSA_Schima_FX147268.1_.:0.03561342)0.4100:0.00560302)0.1100:0.00404948,T_Citrus_sinensis_DY257340.1_.:0.13915218)0.2200:0.00078023,(h1_1_Solanum_lycopersicum_AC210365.2_R_.:0.00626743,T1_1_TSA_Physalis_JO138458.1_.:0.01097438)0.8000:0.01553101)0.5900:0.00763322,(T_Arabidopsis_thaliana_NM_105700.2_UPL2_AT1G70320_.:0.01673326,((w1_1_Arabidopsis_lyrata_ADBK01000196.1_R_.:0.00032238,T_Arabidopsis_thaliana_NM_104463.2_UPL1_AT1G55860_.:0.00283718)0.5300:0.00424412,(w1_1_Eutrema_parvulum_AFAN01000005.1_R_.:0.00645648,w1_1_Brassica_rapa_AENI01004698.1_R_.:0.02853251)0.6600:0.00502078)0.4200:0.00238023)0.9000:0.03188134)0.8800:0.01455589,((T_Oryza_sativa_AK060465.1_.:0.00873530,w1_1_Oryza_brachyantha_AGAT01015075.1_R_.:0.01140927)1.0000:0.02612261,(W2_1_Sorghum_bicolor_ABXC01001188.1_.:0.02359834,(T1_1_TSA_Panicum_JR062873.1_.:0.00977600,n1_1_Zea_mays_NM_001165784.1_.:0.02774644)0.6200:0.00404514)0.8900:0.01274845)0.8900:0.01444080)0.7700:0.01263518,(n1_1_Picea_glauca_BT107095.1_.:0.06042426,(n1_1_Selaginella_moellendorffii_XM_002980906.1_.:0.05368872,(T_Physcomitrella_patens_XM_001771480.1_.:0.05545999,(T1_1_TSA_Coleochaete_JO235700.1_.:0.11515908,T1_1_TSA_Nitella_JV787265.1_.:0.06829948)0.8800:0.01591457)0.4500:0.01287813)0.2300:0.00166702)0.1900:0.00418248)0.2300:0.00932451,(n1_1_Picea_glauca_BT104549.1_.:0.04901070,((((((((((T6_1_TSA_Elaeocarpus_FX136489.1_.:0.02403713,w1_1_Cucumis_sativus_ACHR01016118.1_R_.:0.03820517)0.2400:0.00322139,(T1_1_TSA_Betula_JP708818.1_.:0.02119335,T_Populus_trichocarpa_XM_002301081.1_.:0.01339223)0.2800:0.00260523)0.0100:0.00100181,(w1_1_Prunus_persica_AEKV01003528.1_R_.:0.03170335,(w1_1_Malus_x_ACYM01138046.1_R_.:0.02500941,w1_1_Linum_usitatissimum_AFSQ01018464.1_R_.:0.03080537)0.4200:0.00534655)0.3000:0.00633534)0.0100:0.00103645,((w1_1_Eucalyptus_camaldulensis_BADO01112458.1_R_.:0.01962373,n1_1_Ricinus_communis_XM_002527316.1_.:0.00627700)0.7000:0.00739964,(w1_1_Theobroma_cacao_CACC01019450.1_R_.:0.00896480,w1_1_Carica_papaya_ABIM01006214.1_R_.:0.02296825)0.0800:0.00073906)0.0300:0.00155489)0.0000:0.00052738,(T1_1_TSA_Arachis_EZ731101.1_.:0.03137224,(((Phaseolus_acutifolius_HO795589.1_.:0.02401038,n1_1_Glycine_max_XR_136503.1_.:0.00958056)0.6100:0.00494274,T1_1_TSA_Medicago_JL892078.1_.:0.02342325)0.5700:0.00684161,(T1_1_TSA_Arachis_JR558511.1_.:0.01498352,(n1_1_Medicago_truncatula_XM_003615287.1_.:0.00797590,(Phaseolus_acutifolius_HO799365.1_.:0.00623349,n1_1_Glycine_max_XM_003518222.1_.:0.01379580)0.5700:0.00349430)0.4400:0.00229025)0.2000:0.00143916)0.2000:0.00051279)0.2500:0.00481654)0.0300:0.00184053,(T1_1_TSA_Cannabis_JP454126.1_.:0.02131532,(T1_1_TSA_Sesamum_JL363721.1_.:0.01036865,T1_1_TSA_Digitalis_JO463239.1_.:0.02431691)0.8500:0.00928478)0.3100:0.00452598)0.0100:0.00023630,(T1_1_TSA_Ipomoea_JP107076.1_.:0.01035029,(T1_1_TSA_Eustoma_JT558615.1_.:0.01665009,(T1_1_TSA_Physalis_JO138487.1_.:0.00687427,(n3_1_Solanum_lycopersicum_AK247293.1_.:0.02191878,h1_1_Solanum_tuberosum_AC233625.1_R_.:0.01048465)0.8100:0.00312152)0.9800:0.01400569)0.6300:0.00703107)0.3200:0.00620379)0.1000:0.00270228,(T_Vitis_vinifera_XM_002283675.1_.:0.01936224,(T1_1_TSA_Schima_FX146172.1_.:0.03708767,T1_1_TSA_Lactuca_JI573771.1_.:0.05225743)0.4700:0.00357618)0.5300:0.00667347)0.3700:0.00836682,(H6_1_Brassica_rapa_FJ789656.1_.:0.01095477,(w1_1_Eutrema_parvulum_AFAN01000031.1_R_.:0.01453077,n1_1_Arabidopsis_lyrata_XM_002863961.1_.:0.00567193)0.6000:0.00296556)0.9800:0.02150092)0.7500:0.00862699,(w1_1_Phoenix_dactylifera_ACYX02006463.1_R_.:0.04667839,(((Vanda_hybrid_cultivar_GW393213.1_.:0.04027623,T1_1_TSA_Oncidium_JL921521.1_.:0.01634267)1.0000:0.02804685,T_Ananas_comosus_DT336010.1_.:0.02346942)0.5000:0.00321270,(((w1_1_Oryza_glaberrima_ADWL01024113.1_R_.:0.01057201,w1_1_Oryza_brachyantha_AGAT01019214.1_R_.:0.01849980)0.6400:0.00646123,T_Oryza_sativa_AK073264.1_.:0.00646414)0.9700:0.01627731,((T_Festuca_pratensis_GO882238.1_.:0.00697493,n1_1_Brachypodium_distachyon_XM_003575506.1_.:0.00215756)1.0000:0.01685125,(w1_1_Setaria_italica_AGNK01001907.1_R_.:0.01456342,(n1_1_Sorghum_bicolor_XM_002443111.1_.:0.00957828,T_Zea_mays_AY104229.1_.:0.00756500)0.6200:0.00284043)0.5900:0.00472021)0.4400:0.00086625)0.9500:0.01796900)0.7600:0.00808678)0.8600:0.01083618)0.9100:0.01494052)1.0000:0.01829216)1.0000:0.08488463)0.8400:0.02778640)0.5800:0.02962202)0.9000:0.05585502)0.9900:0.07746161);
