# Supplementary material for: Evolution of Plant HECT Ubiquitin Ligases
Source: PLoS One. 2013 Jul 15;8(7):e68536. doi: 10.1371/journal.pone.0068536 (PMC3712016; doi:10.1371/journal.pone.0068536)
Supplement: File S6 — Txt file, NJ tree subfamily VI.txt. (TXT) [file pone.0068536.s006.txt]

(((((((((((((((((((((n3_1_Gossypium_raimondii_AC243122.1_R_.:0.03501562,W3_1_Theobroma_cacao_CACC01005882.1_R_.:0.04502709)1.0000:0.06297769,T_Vitis_vinifera_XM_002272023.1_.:0.09321376)0.1800:0.00476919,W3_1_Eucalyptus_camaldulensis_BADO01086981.1_R_.:0.19440922)0.0700:0.00266325,t3_1_TSA_Cannabis_JP479924.1_.:0.12201761)0.0200:0.00064375,(W3_1_Fragaria_vesca_AEMH01012683.1_R_.:0.06824815,(n3_1_Prunus_persica_AC154901.1_R_.:0.06324567,W3_1_Malus_x_ACYM01120907.1_R_.:0.03206451)0.9300:0.02294526)0.8700:0.02516261)0.0700:0.00246559,(t3_1_TSA_Euphorbia_JL053466.1_.:0.04074707,W3_1_Ricinus_communis_AASG02006937.1_R_.:0.06144387)0.9800:0.03983379)0.1100:0.00941125,(n1_1_Populus_trichocarpa_AC214098.1_R_.:0.11960268,W3_1_Linum_usitatissimum_AFSQ01027424.1_R_.:0.11506838)0.3100:0.00643785)0.1700:0.01668139,(T6_1_TSA_Schima_FX149006.1_.:0.10595692,(t3_1_TSA_Ipomoea_JP106736.1_.:0.10690694,((t3_1_TSA_Ipomoea_JP105780.1_.:0.10278131,t3_1_TSA_Sesamum_JL325155.1_R_.:0.11609784)0.4800:0.00817188,(t3_1_TSA_Physalis_JO141106.1_.:0.01421150,W3_1_Solanum_tuberosum_AEWC01039627.1_R_.:0.04508824)1.0000:0.04993204)0.6200:0.01083140)0.8700:0.02958223)0.1300:0.00928781)0.0400:0.00340229,t3_1_TSA_Lactuca_JI575153.1_.:0.17547636)0.0400:0.00470266,(t3_1_TSA_Arachis_JR564660.1_.:0.12838069,(t3_1_TSA_Arachis_JR559675.1_.:0.09079051,(n3_1_Medicago_truncatula_XM_003610475.1_.:0.08204589,(n3_1_Lotus_japonicus_AP006147.1_R_.:0.07162639,(t3_1_TSA_Cajanus_EZ672485.1_.:0.03054841,(n3_1_Glycine_max_XM_003529614.1_.:0.01198154,n3_1_Glycine_max_XM_003549516.1_.:0.01114088)1.0000:0.01967487)1.0000:0.03685862)0.8800:0.01870979)0.7700:0.03112353)0.4600:0.02107905)0.3000:0.01705998)0.1000:0.00997778,(W3_1_Citrullus_lanatus_AGCB01022327.1_R_.:0.01787329,(W3_1_Cucumis_melo_CAJI01004943.1_R_.:0.00680750,W3_1_Cucumis_sativus_ACHR01000270.1_R_.:0.00753995)0.9900:0.01440406)1.0000:0.13266028)0.3400:0.01295528,(n3_1_Medicago_truncatula_XM_003594181.1_.:0.07712692,(n3_1_Medicago_truncatula_XM_003594177.1_.:0.05495909,n3_1_Medicago_truncatula_XM_003594179.1_.:0.05745048)0.9700:0.03138237)1.0000:0.09336407)0.8200:0.03397807,((w1_1_Solanum_tuberosum_AEWC01042087.1_.:0.03539464,n3_2_Solanum_lycopersicum_EF647616.3_R_.:0.06110318)1.0000:0.16763739,(W3_1_Solanum_pimpinellifolium_AGFK01048374.1_R_.:0.05969707,W3_1_Solanum_tuberosum_AEWC01002171.1_R_.:0.05880255)1.0000:0.17552742)0.2900:0.01098188)0.2900:0.02292692,((W3_1_Solanum_lycopersicum_AEKE02018015.1_R_.:0.14960387,W3_1_Solanum_lycopersicum_BABP01009015.1_R_.:0.15447201)1.0000:0.06830011,(W3_1_Solanum_tuberosum_AEWC01042486.1_.:0.18486612,(W3_1_Solanum_tuberosum_AEWC01007019.1_R_.:0.08288031,(n3_1_Solanum_lycopersicum_AC209587.1_R_.:0.01782337,W3_1_Solanum_pimpinellifolium_AGFK01159458.1_R_.:0.01410968)1.0000:0.05918227)0.4600:0.00674800)0.8800:0.02903305)1.0000:0.14162452)0.2700:0.01195194,((H3_1_Solanum_tuberosum_AC243016.1_R_.:0.14774332,W3_1_Solanum_lycopersicum_AEKE02005272.1_R_.:0.09527575)0.7700:0.03275884,(W3_1_Solanum_tuberosum_AEWC01009447.1_R_.:0.09114933,(W3_1_Solanum_lycopersicum_AEKE02020508.1_.:0.02922610,W3_1_Solanum_pimpinellifolium_AGFK01286682.1_.:-0.00228844)1.0000:0.26069697)0.8600:0.06145778)1.0000:0.10763538)0.3600:0.02993274,(w1_1_Eutrema_salsugineum_AHIU01010808.1_R_.:0.11150496,(w1_1_Brassica_rapa_AENI01008000.1_R_.:0.09823426,(w1_1_Eutrema_parvulum_AFAN01000028.1_R_.:0.07900349,(n3_1_Arabidopsis_lyrata_XM_002872615.1_.:0.00928278,T_Arabidopsis_thaliana_AK229227.1_At4g12570_.:0.01953766)1.0000:0.07550828)0.4800:0.00824085)0.6300:0.01065509)1.0000:0.22032872)0.3600:0.01805973,h1_1_Lotus_japonicus_AP007847.2_R_.:0.24331217)0.3000:0.03711409,(n3_1_Brachypodium_distachyon_XM_003572310.1_.:0.38183890,(w1_2_Setaria_italica_AGNK01003975.1_R_.:0.27811626,(((t3_1_TSA_Panicum_JR064161.1_.:0.01797827,W3_1_Setaria_italica_AGNK01001165.1_R_.:0.06565252)0.9900:0.03213235,(T_Zea_mays_NM_001152732.1_.:0.03317607,W3_1_Sorghum_bicolor_ABXC01001449.1_R_.:0.02981327)0.9800:0.02517733)0.9900:0.06585276,((W3_1_Oryza_brachyantha_AGAT01015699.1_R_.:0.06020650,n3_1_Oryza_sativa_NM_001070049.1_.:0.08893665)0.9600:0.04453720,((n3_1_Hordeum_vulgare_AK370417.1_.:0.01748966,n3_1_Triticum_aestivum_AK335259.1_.:0.01158216)0.9900:0.03265198,(n3_1_Brachypodium_distachyon_XM_003576621.1_.:0.04519588,Festuca_arundinacea_GT034447.1_.:0.10298463)0.6800:0.01114432)1.0000:0.06918878)0.6700:0.01510664)1.0000:0.15946985)0.5100:0.03960489)0.3700:0.05487148)0.7100:0.04193040,(t3_1_TSA_Coleochaete_JO250821.1_.:0.32724543,(n1_1_Selaginella_moellendorffii_XM_002982904.1_.:0.18351877,(n1_1_Picea_glauca_BT119343.1_.:0.17839499,(T_Physcomitrella_patens_XM_001772238.1_.:0.02653036,T_Physcomitrella_patens_XM_001776340.1_.:0.05065928)1.0000:0.13228914)0.5000:0.02203176)1.0000:0.11188205)0.9100:0.05609015)0.6700:0.03724191,(n3_1_Arabidopsis_lyrata_XM_002873316.1_.:0.48335575,(N6_1_Arabidopsis_lyrata_XM_002891969.1_.:0.37120888,w1_1_Eutrema_salsugineum_AHIU01015776.1_R_.:0.33088024)1.0000:0.16944209)0.8100:0.04070792)0.6200:0.05877571,((n1_1_Chlamydomonas_reinhardtii_XM_001692850.1_.:0.09062429,n3_1_Volvox_carteri_XM_002957763.1_.:0.15811480)1.0000:0.48223965,(Klebsormidium_flaccidum_HO458895.1_.:0.46791260,(T1_1_TSA_Klebsormidium_JO273240.1_.:0.33462322,T1_1_TSA_Klebsormidium_JO274197.1_.:0.29282870)1.0000:0.17781723)0.3600:0.02411470)0.5700:0.03977560);
